# Supplementary material for: Comprehensive RNA-Seq Gene Co-Expression Analysis Reveals Consistent Molecular Pathways in Hepatocellular Carcinoma across Diverse Risk Factors
Source: Biology (Basel). 2024 Sep 26;13(10):765. doi: 10.3390/biology13100765 (PMC11505157; doi:10.3390/biology13100765)
Supplement: Supplementary file 1 [file biology-13-00765-s001.zip]

Archive with 4 entries (4 files):
- Supplementary Figures.pdf
- Table S1.csv
- Table S2.xlsx
- Table S3.csv
