# Supplementary material for: Comprehensive RNA-Seq Gene Co-Expression Analysis Reveals Consistent Molecular Pathways in Hepatocellular Carcinoma across Diverse Risk Factors
Source: Biology (Basel). 2024 Sep 26;13(10):765. doi: 10.3390/biology13100765 (PMC11505157; doi:10.3390/biology13100765)
Supplement: Supplementary file 1 [file biology-13-00765-s001.zip › Table S1.csv]

	ac	hepB	hepC	nafld	nh
G1	ABAT, SCP2, PFKFB1, ACSM2A, HSD17B6, PCK2, SLC10A1, EHHADH, ALDH6A1, CYP8B1, CYP4F2, MTARC2, TMT1A, PGRMC1, CYB5A, GLYATL1, TAT, RORA, MPDZ, DMGDH, C8A, HAO1, DEPDC7, MTHFD1, DHTKD1, ALDH5A1, TLCD4, ALDH2, SAR1B, PI4K2B, DAO, DPYS, ACADM, RTP3, F11, MMUT, C6, CAT, SMIM14, AASS, ABCA6, FMO4, STARD5, SLC35D1, NA, SLC25A25, PRKAG2, TMEM220-AS1	GLYAT, SLC27A5, PCK2, CYP8B1, SEC14L2, ASPDH, ACSM2A, HAGH, HAAO, LDHD, TAT, ACSM2B, GLYATL1, EHHADH, DEPDC7, C8A, ACOX2	TFR2, CYB5A, SERPINC1, RBP4, PCK2, HPN, HAAO, RIDA, SDC1, APOF, SLC27A5, CFHR2, ITIH1, TM6SF2, MTARC2, MAT1A, AMBP, AGXT, INSIG1, BAAT, AMDHD1, CYP2J2, MASP2, SARDH, PIPOX, F9, HPX, SLC10A1, APOC3, KNG1, C8B, CYP4F3, HAGH, NA, DAO, SERPING1, ITIH3, ETNPPL, F13B, F2, GLYATL1, SLC27A2, ACSM2B, SERPINA6, PON3, ANXA10, GPLD1, CYP4F2, ECHDC2, PFKFB1, LRRC3, C11orf54	KNG1, AASS, PLG, TF, IVD, CYP4V2, C6, TLCD4, ACAA1, BCKDHB, GREM2, AGXT, MAP7, SLCO1B1, TAT, ETNPPL, CYP4F3, CDO1, AZGP1, CTH, ST3GAL6, ACOX1, NA, ETNK2, NA, UBXN10, CNDP1, NDRG2, SLC38A4, MTTP, PCK1, BHMT, MASP1, ABCA8, CYP2A6, HMGCS2, PRKAG2, ENPP1, NA, CPN2, NA, NA, CAT, LOC100289495, CPS1, F11, SCP2, GBA3, ZNF429, AFM, EVA1A, LOC124908055, LARGE1, SLC2A2, MAPK8IP1, EPHX2, SLC25A15, C11orf54, …	LCP2, HACD4, WIPF1, BIN2, CD53, HCLS1, IKZF1, EVI2B, NCKAP1L, TSHZ3, SASH3, ZEB2, DOCK2, CELF2, EMB, RCSD1, ANTXR1, SLA, CSF2RB, STING1, TAGAP, EVI2A, FYB1, PIK3R5, ITGA4, SAMSN1, KCTD12, TFEC, PDE1A, FERMT3, ARHGDIB, GNG2, CACNA2D1, CD84, HDGFL3, FMNL3, PRDM1, GPR132, PIK3CG, CLEC7A, ANOS1, EPHA3, COTL1, AXL, XYLT1, SYT11, HAPLN3, CALHM2, SYK, PMP22, GEM, KLHL6, SIGLEC10, RASSF2, MOXD1, HEPH, IS…
G2	STING1, HACD4, COL3A1, RAB31, LCP2, HEPH, GPR132, ADAMTS2, ZEB2, KCTD12, GEM, HCLS1, COL1A2, FMNL3, COTL1, FBN1, COL5A1, KIRREL1, GPR65, PLCB2, MRC2, ARHGDIB, MMP2, LOXL1, PIK3CD, LXN, BASP1, COL1A1, GAB3, ANTXR1, GPSM3, RCSD1, MYO1F, CRISPLD2, AXL, CELF2, IRAG1, FNDC1, CD37, PMP22, F2R, EPHA3, COL6A3, ARHGAP15, ABR, TSHZ3, RASSF2, MXRA5, PTGIR, NFAM1, THBS2, ADAMTS12, COL6A2, TASL, LUM, EMILIN1,…	STING1, HCLS1, SELPLG, CD48, GPSM3, COL14A1, LCP2, GLIPR2, ANTXR1, COTL1, CD53, RUNX3, GPR132, IKZF1, MRC2, LOXL1, AEBP1, DACT3, ARHGAP15, CD37, EMILIN1, UNC5C, PTGIR, ADAMTS2, HEPH, MMP2, COL3A1, DCN, CCDC8, CCDC80, ARHGDIB, COL1A2, AXL, LUM, COL6A2, RCSD1, PMP22, ATP2A3, PODN, CALHM2, ISLR, GGT5, LBH, EFEMP1, CACNA2D1, KCTD12, PRELP, FNDC1, TMEM119, IGFBP7, ABI3, TMEM132E, PCDH7, FMNL1, MGP, BG…	FAU, ELOB, GADD45GIP1, ATP5F1D, BLOC1S1, NDUFA3, CHCHD5, SERF2, ROMO1, EDF1, NAA38, POLR2I, RPLP2, TMEM256, RPL37A, RPL24, RPL36, ZNHIT1, COX6B1, RPL38, POLR2J, RPL32, RNF181, MRPL27, NDUFB8, ATP5F1E, ABHD14A, COX5B, UQCRQ, MRPL52, NDUFB10, MZT2B, LAMTOR4, SMIM26, RPS9, TOMM7, ARPC1A, UQCR10, ATP5MJ, AURKAIP1, NDUFAF8, MICOS13, NEDD8, RPL27A, ETFB, RPL28, PARL, RPL18A, RPL36AL, RPL31, RPL35A, POL…	C3orf18, TMEM139, CYP2C18, TNFSF10, NA, ZNF69	EHHADH, SEC14L2, GLYATL1, SLC27A5, CYP8B1, DMGDH, PCK2, ACSM2A, GLYAT, FMO4, AQP9, ABCB4, HAO1, NA, SORD, MTHFD1, SLC10A1, AR, LDHD, GRHPR, CAT, MAT1A, HPR, CYB5A, HIBADH, ACSM2B, CPN2, SERPINC1, MYO1B, ACSM5, CES2, DCXR, SELENBP1, DEPDC7, TTC36, ADH1B, NA, ECHDC2, ALDH6A1
G3	CCNB2, HJURP, TPX2, KIFC1, KIF23, KIF11, KIF4A, NEK2, TTK, MELK, KIF18B, NUF2, TOP2A, MCM10, GINS1, ARHGAP11A, CDCA8, TROAP, BUB1, SPC25, CDK1, NCAPG, TICRR, KIF2C, POLQ, PLK1, DTL, CENPA, FANCD2, CHEK1, ANLN, SGO1, KIF15, CDC20, CCNB1, ZWINT, ATAD5, EXO1, CKAP2L, XRCC2, CENPF, DEPDC1, KIF18A, NDC80, DLGAP5, SKA3, CLSPN, SGO2, CIP2A, ERCC6L, CDCA5, MKI67, CDC25C, RACGAP1, CDC45, ASF1B, EME1, RAD5…	WNK2, MAPK13, EPCAM	KIF18B, KIF23, TOP2A, KIFC1, CKAP2L, NCAPH, MCM10, GINS1, CDCA8, TICRR, KIF11, BUB1, KIF18A, CENPA, TPX2, HJURP, KIF4A, MKI67, CDK1, KIF2C, DLGAP5, BUB1B, RAD54L, LMNB1, ECT2, DEPDC1, POLQ, CLSPN, STIL, SPC25, FANCI, TROAP, WDR62, FOXM1, CIP2A, RAD51AP1, GTSE1, CHEK1, E2F8, NCAPG, HELLS, SGO1, CCNB2, SKA1, MYBL2, PLK1, NUF2, WDHD1, ARHGAP11A, FANCD2, EZH2, SKA3, SGO2, CENPK, ERCC6L, NDC80, ASF1B,…	GINS1, TOP2A, CLSPN, KIF11, NUF2, KIF2C, CDK1, ZWINT, KIF23, SGO1, CDCA5, KIF18B, KIF18A, TCF19, TROAP, NEK2, UBE2T, KIFC1, CKAP2L, TICRR, ASF1B, HELLS, RMI2, FBXO43, CHAF1B, DLGAP5, CDC20, CCNB2, RFC4, DTL, CENPM, BUB1B, PLK4, EME1, DEPDC1B, LMNB1, CDCA8, CENPO, WDR76, CENPA, KIF4A, CDC45, ORC1, CDT1, MELK, RAD51AP1, CHEK1, NEIL3, ARHGAP11A, UHRF1, CDC25C, NDC80, WDR62, STIL, NCAPG, BUB1, PCLAF,…	KIF18B, CDK1, KIF23, CENPA, TOP2A, GTSE1, TICRR, MYBL2, KIF18A, TROAP, TPX2, KIF4A, HJURP, NUF2, GINS1, KIF2C, KIFC1, KIF11, CKAP2L, TTK, SGO1, PLK1, UBE2C, ANLN, CDCA5, NCAPH, CEP55, CDC20, POLQ, CCNB2, SKA3, NDC80, PRR11, ARHGAP11A, MKI67, UHRF1, CDC6, CDCA2, FANCD2, CENPF, WDR62, NEK2, CENPE, TRIP13, CIP2A, CCNF, LMNB1, GAS2L3, PIF1, KIF20A, CHAF1B, HROB, KIF14, AURKB, CCNB1, DEPDC1B, RBL1, OR…
G4	NA	KIF18B, KIF4A, KIF23, TPX2, CKAP2L, GINS1, TOP2A, BUB1, HJURP, MELK, NCAPH, KIF18A, NUF2, KIF2C, CDCA8, CDK1, MCM10, TROAP, ZWINT, BUB1B, ANLN, KIFC1, SGO1, CLSPN, MKI67, CENPI, KIF11, ARHGAP11A, FANCI, EXO1, TTK, CHEK1, TICRR, POLQ, ERCC6L, ORC1, CIP2A, CENPA, CENPE, NCAPG, CDC6, SKA1, SKA3, PRR11, SGO2, DEPDC1	COL14A1, ANTXR1, PODN, COL3A1, KIRREL1, LAMA2, SSC5D, EPHA3, AEBP1, ISLR, BGN, ADGRA2, UNC5C, FNDC1, EMILIN1, DACT3, PRELP, HEPH, SVEP1, CRISPLD2, FBLN2, GUCY1A1, COL5A1, LUM, GGT5, IRAG1, ITGA9, LTBP4, MFAP4, CHST3, HEYL, HAND2, VCAN, PDE1A, DCN, DPT, CACNA1C, LOXL1, C7, COL1A2, CACNA2D1, MOXD1, MGP, THBS2, CCDC80, LRRC32, DCLK1, COL6A2, COL8A2, FLRT2, PDGFRA, ASPN, HAND2-AS1, EFEMP1, GEM, TNXB,…	NA	NA
