# Supplementary material for: Comprehensive RNA-Seq Gene Co-Expression Analysis Reveals Consistent Molecular Pathways in Hepatocellular Carcinoma across Diverse Risk Factors
Source: Biology (Basel). 2024 Sep 26;13(10):765. doi: 10.3390/biology13100765 (PMC11505157; doi:10.3390/biology13100765)
Supplement: Supplementary file 1 [file biology-13-00765-s001.zip › Table S2.xlsx]

## Sheet: G1
PathwayI	PathwayII	X..of.Overlapping.Genes	List.of.Overlapping.Genes
Complement and coagulation cascades - Homo sapiens (human)	PPAR signaling pathway - Homo sapiens (human)	0
Complement and coagulation cascades - Homo sapiens (human)	Peroxisome - Homo sapiens (human)	0
Complement and coagulation cascades - Homo sapiens (human)	PI3K-Akt signaling pathway - Homo sapiens (human)	1	F2R
Complement and coagulation cascades - Homo sapiens (human)	Coronavirus disease - COVID-19 - Homo sapiens (human)	7	C8A, C6, MASP2, C8B, F13B, F2, MASP1
Complement and coagulation cascades - Homo sapiens (human)	Insulin resistance - Homo sapiens (human)	0
Complement and coagulation cascades - Homo sapiens (human)	Valine	0
Complement and coagulation cascades - Homo sapiens (human)	leucine and isoleucine degradation - Homo sapiens (human)	0
Complement and coagulation cascades - Homo sapiens (human)	FoxO signaling pathway - Homo sapiens (human)	0
Complement and coagulation cascades - Homo sapiens (human)	Glucagon signaling pathway - Homo sapiens (human)	0
Complement and coagulation cascades - Homo sapiens (human)	Glycine	0
Complement and coagulation cascades - Homo sapiens (human)	Pathways in cancer - Homo sapiens (human)	3	KNG1, F2, F2R
Complement and coagulation cascades - Homo sapiens (human)	serine and threonine metabolism - Homo sapiens (human)	0
Complement and coagulation cascades - Homo sapiens (human)	AMPK signaling pathway - Homo sapiens (human)	0
Complement and coagulation cascades - Homo sapiens (human)	Butanoate metabolism - Homo sapiens (human)	0
Complement and coagulation cascades - Homo sapiens (human)	beta-Alanine metabolism - Homo sapiens (human)	0
Complement and coagulation cascades - Homo sapiens (human)	Neuroactive ligand-receptor interaction - Homo sapiens (human)	4	KNG1, F2, PLG, F2R
Complement and coagulation cascades - Homo sapiens (human)	Primary bile acid biosynthesis - Homo sapiens (human)	0
Complement and coagulation cascades - Homo sapiens (human)	Pyruvate metabolism - Homo sapiens (human)	0
Complement and coagulation cascades - Homo sapiens (human)	Tryptophan metabolism - Homo sapiens (human)	0
Complement and coagulation cascades - Homo sapiens (human)	Adipocytokine signaling pathway - Homo sapiens (human)	0
Complement and coagulation cascades - Homo sapiens (human)	Apelin signaling pathway - Homo sapiens (human)	0
Complement and coagulation cascades - Homo sapiens (human)	Arachidonic acid metabolism - Homo sapiens (human)	0
Complement and coagulation cascades - Homo sapiens (human)	Cysteine and methionine metabolism - Homo sapiens (human)	0
Complement and coagulation cascades - Homo sapiens (human)	Insulin signaling pathway - Homo sapiens (human)	0
Complement and coagulation cascades - Homo sapiens (human)	Lysine degradation - Homo sapiens (human)	0
Complement and coagulation cascades - Homo sapiens (human)	Platelet activation - Homo sapiens (human)	2	F2, F2R
Complement and coagulation cascades - Homo sapiens (human)	Propanoate metabolism - Homo sapiens (human)	0
Complement and coagulation cascades - Homo sapiens (human)	Regulation of actin cytoskeleton - Homo sapiens (human)	3	KNG1, F2, F2R
Complement and coagulation cascades - Homo sapiens (human)	Bile secretion - Homo sapiens (human)	0
Complement and coagulation cascades - Homo sapiens (human)	Biosynthesis of unsaturated fatty acids - Homo sapiens (human)	0
Complement and coagulation cascades - Homo sapiens (human)	Chemokine signaling pathway - Homo sapiens (human)	0
Complement and coagulation cascades - Homo sapiens (human)	Fatty acid degradation - Homo sapiens (human)	0
Complement and coagulation cascades - Homo sapiens (human)	Glycolysis / Gluconeogenesis - Homo sapiens (human)	0
Complement and coagulation cascades - Homo sapiens (human)	Glyoxylate and dicarboxylate metabolism - Homo sapiens (human)	0
Complement and coagulation cascades - Homo sapiens (human)	Pathogenic Escherichia coli infection - Homo sapiens (human)	2	F2, F2R
Complement and coagulation cascades - Homo sapiens (human)	Phospholipase D signaling pathway - Homo sapiens (human)	2	F2, F2R
Complement and coagulation cascades - Homo sapiens (human)	Alanine	0
Complement and coagulation cascades - Homo sapiens (human)	Arginine and proline metabolism - Homo sapiens (human)	0
Complement and coagulation cascades - Homo sapiens (human)	Cytokine-cytokine receptor interaction - Homo sapiens (human)	0
Complement and coagulation cascades - Homo sapiens (human)	Hypertrophic cardiomyopathy - Homo sapiens (human)	0
Complement and coagulation cascades - Homo sapiens (human)	Kaposi sarcoma-associated herpesvirus infection - Homo sapiens (human)	0
Complement and coagulation cascades - Homo sapiens (human)	Oxytocin signaling pathway - Homo sapiens (human)	0
Complement and coagulation cascades - Homo sapiens (human)	Prion disease - Homo sapiens (human)	3	C8A, C6, C8B
Complement and coagulation cascades - Homo sapiens (human)	Systemic lupus erythematosus - Homo sapiens (human)	3	C8A, C6, C8B
Complement and coagulation cascades - Homo sapiens (human)	Yersinia infection - Homo sapiens (human)	0
Complement and coagulation cascades - Homo sapiens (human)	aspartate and glutamate metabolism - Homo sapiens (human)	0
Complement and coagulation cascades - Homo sapiens (human)	cGMP-PKG signaling pathway - Homo sapiens (human)	1	KNG1
Complement and coagulation cascades - Homo sapiens (human)	Adrenergic signaling in cardiomyocytes - Homo sapiens (human)	0
Complement and coagulation cascades - Homo sapiens (human)	Cholinergic synapse - Homo sapiens (human)	0
Complement and coagulation cascades - Homo sapiens (human)	Citrate cycle (TCA cycle) - Homo sapiens (human)	0
Complement and coagulation cascades - Homo sapiens (human)	Glycerophospholipid metabolism - Homo sapiens (human)	0
Complement and coagulation cascades - Homo sapiens (human)	Human cytomegalovirus infection - Homo sapiens (human)	0
Complement and coagulation cascades - Homo sapiens (human)	Human immunodeficiency virus 1 infection - Homo sapiens (human)	0
Complement and coagulation cascades - Homo sapiens (human)	Inflammatory mediator regulation of TRP channels - Homo sapiens (human)	1	KNG1
Complement and coagulation cascades - Homo sapiens (human)	Inositol phosphate metabolism - Homo sapiens (human)	0
Complement and coagulation cascades - Homo sapiens (human)	Longevity regulating pathway - Homo sapiens (human)	0
Complement and coagulation cascades - Homo sapiens (human)	Longevity regulating pathway - multiple species - Homo sapiens (human)	0
Complement and coagulation cascades - Homo sapiens (human)	Pantothenate and CoA biosynthesis - Homo sapiens (human)	0
Complement and coagulation cascades - Homo sapiens (human)	Phenylalanine metabolism - Homo sapiens (human)	0
Complement and coagulation cascades - Homo sapiens (human)	Proteoglycans in cancer - Homo sapiens (human)	0
Complement and coagulation cascades - Homo sapiens (human)	Proximal tubule bicarbonate reclamation - Homo sapiens (human)	0
Complement and coagulation cascades - Homo sapiens (human)	Staphylococcus aureus infection - Homo sapiens (human)	3	MASP2, PLG, MASP1
Complement and coagulation cascades - Homo sapiens (human)	Tight junction - Homo sapiens (human)	0
Complement and coagulation cascades - Homo sapiens (human)	Amoebiasis - Homo sapiens (human)	2	C8A, C8B
Complement and coagulation cascades - Homo sapiens (human)	Amyotrophic lateral sclerosis - Homo sapiens (human)	0
Complement and coagulation cascades - Homo sapiens (human)	Arrhythmogenic right ventricular cardiomyopathy - Homo sapiens (human)	0
Complement and coagulation cascades - Homo sapiens (human)	C-type lectin receptor signaling pathway - Homo sapiens (human)	0
Complement and coagulation cascades - Homo sapiens (human)	Calcium signaling pathway - Homo sapiens (human)	1	F2R
Complement and coagulation cascades - Homo sapiens (human)	Circadian rhythm - Homo sapiens (human)	0
Complement and coagulation cascades - Homo sapiens (human)	D-Arginine and D-ornithine metabolism - Homo sapiens (human)	0
Complement and coagulation cascades - Homo sapiens (human)	Dilated cardiomyopathy - Homo sapiens (human)	0
Complement and coagulation cascades - Homo sapiens (human)	Drug metabolism - other enzymes - Homo sapiens (human)	0
Complement and coagulation cascades - Homo sapiens (human)	Fc epsilon RI signaling pathway - Homo sapiens (human)	0
Complement and coagulation cascades - Homo sapiens (human)	GABAergic synapse - Homo sapiens (human)	0
Complement and coagulation cascades - Homo sapiens (human)	Herpes simplex virus 1 infection - Homo sapiens (human)	0
Complement and coagulation cascades - Homo sapiens (human)	Histidine metabolism - Homo sapiens (human)	0
Complement and coagulation cascades - Homo sapiens (human)	JAK-STAT signaling pathway - Homo sapiens (human)	0
Complement and coagulation cascades - Homo sapiens (human)	Lipid and atherosclerosis - Homo sapiens (human)	0
Complement and coagulation cascades - Homo sapiens (human)	Mineral absorption - Homo sapiens (human)	0
Complement and coagulation cascades - Homo sapiens (human)	Morphine addiction - Homo sapiens (human)	0
Complement and coagulation cascades - Homo sapiens (human)	NOD-like receptor signaling pathway - Homo sapiens (human)	0
Complement and coagulation cascades - Homo sapiens (human)	Neutrophil extracellular trap formation - Homo sapiens (human)	0
Complement and coagulation cascades - Homo sapiens (human)	Pathways of neurodegeneration - multiple diseases - Homo sapiens (human)	0
Complement and coagulation cascades - Homo sapiens (human)	Phenylalanine	0
Complement and coagulation cascades - Homo sapiens (human)	Phosphatidylinositol signaling system - Homo sapiens (human)	0
Complement and coagulation cascades - Homo sapiens (human)	Pyrimidine metabolism - Homo sapiens (human)	0
Complement and coagulation cascades - Homo sapiens (human)	Rap1 signaling pathway - Homo sapiens (human)	1	F2R
Complement and coagulation cascades - Homo sapiens (human)	Ras signaling pathway - Homo sapiens (human)	0
Complement and coagulation cascades - Homo sapiens (human)	Salmonella infection - Homo sapiens (human)	0
Complement and coagulation cascades - Homo sapiens (human)	Serotonergic synapse - Homo sapiens (human)	0
Complement and coagulation cascades - Homo sapiens (human)	Shigellosis - Homo sapiens (human)	0
Complement and coagulation cascades - Homo sapiens (human)	Starch and sucrose metabolism - Homo sapiens (human)	0
Complement and coagulation cascades - Homo sapiens (human)	Tyrosine metabolism - Homo sapiens (human)	0
Complement and coagulation cascades - Homo sapiens (human)	Ubiquinone and other terpenoid-quinone biosynthesis - Homo sapiens (human)	0
Complement and coagulation cascades - Homo sapiens (human)	cAMP signaling pathway - Homo sapiens (human)	1	F2R
Complement and coagulation cascades - Homo sapiens (human)	tyrosine and tryptophan biosynthesis - Homo sapiens (human)	0
Complement and coagulation cascades - Homo sapiens (human)	ABC transporters - Homo sapiens (human)	0
Complement and coagulation cascades - Homo sapiens (human)	African trypanosomiasis - Homo sapiens (human)	1	KNG1
Complement and coagulation cascades - Homo sapiens (human)	Alcoholism - Homo sapiens (human)	0
Complement and coagulation cascades - Homo sapiens (human)	B cell receptor signaling pathway - Homo sapiens (human)	0
Complement and coagulation cascades - Homo sapiens (human)	Carbohydrate digestion and absorption - Homo sapiens (human)	0
Complement and coagulation cascades - Homo sapiens (human)	Cardiac muscle contraction - Homo sapiens (human)	0
Complement and coagulation cascades - Homo sapiens (human)	Cell adhesion molecules - Homo sapiens (human)	0
Complement and coagulation cascades - Homo sapiens (human)	Chagas disease - Homo sapiens (human)	1	KNG1
Complement and coagulation cascades - Homo sapiens (human)	Circadian entrainment - Homo sapiens (human)	0
Complement and coagulation cascades - Homo sapiens (human)	Dopaminergic synapse - Homo sapiens (human)	0
Complement and coagulation cascades - Homo sapiens (human)	Drug metabolism - cytochrome P450 - Homo sapiens (human)	0
Complement and coagulation cascades - Homo sapiens (human)	ECM-receptor interaction - Homo sapiens (human)	0
Complement and coagulation cascades - Homo sapiens (human)	Fc gamma R-mediated phagocytosis - Homo sapiens (human)	0
Complement and coagulation cascades - Homo sapiens (human)	Fructose and mannose metabolism - Homo sapiens (human)	0
Complement and coagulation cascades - Homo sapiens (human)	Glutamatergic synapse - Homo sapiens (human)	0
Complement and coagulation cascades - Homo sapiens (human)	Glycerolipid metabolism - Homo sapiens (human)	0
Complement and coagulation cascades - Homo sapiens (human)	Glycosaminoglycan biosynthesis - chondroitin sulfate / dermatan sulfate - Homo sapiens (human)	0
Complement and coagulation cascades - Homo sapiens (human)	Hematopoietic cell lineage - Homo sapiens (human)	0
Complement and coagulation cascades - Homo sapiens (human)	Hepatitis B - Homo sapiens (human)	0
Complement and coagulation cascades - Homo sapiens (human)	Influenza A - Homo sapiens (human)	1	PLG
Complement and coagulation cascades - Homo sapiens (human)	Intestinal immune network for IgA production - Homo sapiens (human)	0
Complement and coagulation cascades - Homo sapiens (human)	MAPK signaling pathway - Homo sapiens (human)	0
Complement and coagulation cascades - Homo sapiens (human)	NF-kappa B signaling pathway - Homo sapiens (human)	0
Complement and coagulation cascades - Homo sapiens (human)	Natural killer cell mediated cytotoxicity - Homo sapiens (human)	0
Complement and coagulation cascades - Homo sapiens (human)	Nicotinate and nicotinamide metabolism - Homo sapiens (human)	0
Complement and coagulation cascades - Homo sapiens (human)	Non-alcoholic fatty liver disease - Homo sapiens (human)	0
Complement and coagulation cascades - Homo sapiens (human)	Olfactory transduction - Homo sapiens (human)	0
Complement and coagulation cascades - Homo sapiens (human)	Osteoclast differentiation - Homo sapiens (human)	0
Complement and coagulation cascades - Homo sapiens (human)	Pertussis - Homo sapiens (human)	1	SERPING1
Complement and coagulation cascades - Homo sapiens (human)	Purine metabolism - Homo sapiens (human)	0
Complement and coagulation cascades - Homo sapiens (human)	Relaxin signaling pathway - Homo sapiens (human)	0
Complement and coagulation cascades - Homo sapiens (human)	Renin secretion - Homo sapiens (human)	0
Complement and coagulation cascades - Homo sapiens (human)	Retinol metabolism - Homo sapiens (human)	0
Complement and coagulation cascades - Homo sapiens (human)	Retrograde endocannabinoid signaling - Homo sapiens (human)	0
Complement and coagulation cascades - Homo sapiens (human)	Sphingolipid signaling pathway - Homo sapiens (human)	1	KNG1
Complement and coagulation cascades - Homo sapiens (human)	Taurine and hypotaurine metabolism - Homo sapiens (human)	0
Complement and coagulation cascades - Homo sapiens (human)	Thermogenesis - Homo sapiens (human)	0
Complement and coagulation cascades - Homo sapiens (human)	Toxoplasmosis - Homo sapiens (human)	0
Complement and coagulation cascades - Homo sapiens (human)	Tuberculosis - Homo sapiens (human)	0
Complement and coagulation cascades - Homo sapiens (human)	Viral carcinogenesis - Homo sapiens (human)	0
Complement and coagulation cascades - Homo sapiens (human)	alpha-Linolenic acid metabolism - Homo sapiens (human)	0
Complement and coagulation cascades - Homo sapiens (human)	Adherens junction - Homo sapiens (human)	0
Complement and coagulation cascades - Homo sapiens (human)	Apoptosis - Homo sapiens (human)	0
Complement and coagulation cascades - Homo sapiens (human)	Arginine biosynthesis - Homo sapiens (human)	0
Complement and coagulation cascades - Homo sapiens (human)	Ascorbate and aldarate metabolism - Homo sapiens (human)	0
Complement and coagulation cascades - Homo sapiens (human)	Axon guidance - Homo sapiens (human)	0
Complement and coagulation cascades - Homo sapiens (human)	Bacterial invasion of epithelial cells - Homo sapiens (human)	0
Complement and coagulation cascades - Homo sapiens (human)	Caffeine metabolism - Homo sapiens (human)	0
Complement and coagulation cascades - Homo sapiens (human)	Cellular senescence - Homo sapiens (human)	0
Complement and coagulation cascades - Homo sapiens (human)	Central carbon metabolism in cancer - Homo sapiens (human)	0
Complement and coagulation cascades - Homo sapiens (human)	Chemical carcinogenesis - Homo sapiens (human)	0
Complement and coagulation cascades - Homo sapiens (human)	Cholesterol metabolism - Homo sapiens (human)	0
Complement and coagulation cascades - Homo sapiens (human)	Choline metabolism in cancer - Homo sapiens (human)	0
Complement and coagulation cascades - Homo sapiens (human)	Cytosolic DNA-sensing pathway - Homo sapiens (human)	0
Complement and coagulation cascades - Homo sapiens (human)	Endocrine and other factor-regulated calcium reabsorption - Homo sapiens (human)	0
Complement and coagulation cascades - Homo sapiens (human)	Endocytosis - Homo sapiens (human)	0
Complement and coagulation cascades - Homo sapiens (human)	Epstein-Barr virus infection - Homo sapiens (human)	0
Complement and coagulation cascades - Homo sapiens (human)	Fat digestion and absorption - Homo sapiens (human)	0
Complement and coagulation cascades - Homo sapiens (human)	Fatty acid elongation - Homo sapiens (human)	0
Complement and coagulation cascades - Homo sapiens (human)	Ferroptosis - Homo sapiens (human)	0
Complement and coagulation cascades - Homo sapiens (human)	Fluid shear stress and atherosclerosis - Homo sapiens (human)	0
Complement and coagulation cascades - Homo sapiens (human)	Focal adhesion - Homo sapiens (human)	0
Complement and coagulation cascades - Homo sapiens (human)	Galactose metabolism - Homo sapiens (human)	0
Complement and coagulation cascades - Homo sapiens (human)	Glutathione metabolism - Homo sapiens (human)	0
Complement and coagulation cascades - Homo sapiens (human)	Glycosaminoglycan biosynthesis - heparan sulfate / heparin - Homo sapiens (human)	0
Complement and coagulation cascades - Homo sapiens (human)	Glycosphingolipid biosynthesis - lacto and neolacto series - Homo sapiens (human)	0
Complement and coagulation cascades - Homo sapiens (human)	Glycosylphosphatidylinositol (GPI)-anchor biosynthesis - Homo sapiens (human)	0
Complement and coagulation cascades - Homo sapiens (human)	Growth hormone synthesis	0
Complement and coagulation cascades - Homo sapiens (human)	HIF-1 signaling pathway - Homo sapiens (human)	0
Complement and coagulation cascades - Homo sapiens (human)	Hippo signaling pathway - multiple species - Homo sapiens (human)	0
Complement and coagulation cascades - Homo sapiens (human)	Human T-cell leukemia virus 1 infection - Homo sapiens (human)	0
Complement and coagulation cascades - Homo sapiens (human)	Human papillomavirus infection - Homo sapiens (human)	0
Complement and coagulation cascades - Homo sapiens (human)	Huntington disease - Homo sapiens (human)	0
Complement and coagulation cascades - Homo sapiens (human)	Inflammatory bowel disease - Homo sapiens (human)	0
Complement and coagulation cascades - Homo sapiens (human)	Insulin secretion - Homo sapiens (human)	0
Complement and coagulation cascades - Homo sapiens (human)	Legionellosis - Homo sapiens (human)	0
Complement and coagulation cascades - Homo sapiens (human)	Leishmaniasis - Homo sapiens (human)	0
Complement and coagulation cascades - Homo sapiens (human)	Leukocyte transendothelial migration - Homo sapiens (human)	0
Complement and coagulation cascades - Homo sapiens (human)	Linoleic acid metabolism - Homo sapiens (human)	0
Complement and coagulation cascades - Homo sapiens (human)	Malaria - Homo sapiens (human)	0
Complement and coagulation cascades - Homo sapiens (human)	Mannose type O-glycan biosynthesis - Homo sapiens (human)	0
Complement and coagulation cascades - Homo sapiens (human)	Maturity onset diabetes of the young - Homo sapiens (human)	0
Complement and coagulation cascades - Homo sapiens (human)	Metabolism of xenobiotics by cytochrome P450 - Homo sapiens (human)	0
Complement and coagulation cascades - Homo sapiens (human)	MicroRNAs in cancer - Homo sapiens (human)	0
Complement and coagulation cascades - Homo sapiens (human)	Necroptosis - Homo sapiens (human)	0
Complement and coagulation cascades - Homo sapiens (human)	Neurotrophin signaling pathway - Homo sapiens (human)	0
Complement and coagulation cascades - Homo sapiens (human)	Nitrogen metabolism - Homo sapiens (human)	0
Complement and coagulation cascades - Homo sapiens (human)	One carbon pool by folate - Homo sapiens (human)	0
Complement and coagulation cascades - Homo sapiens (human)	Ovarian steroidogenesis - Homo sapiens (human)	0
Complement and coagulation cascades - Homo sapiens (human)	Phagosome - Homo sapiens (human)	0
Complement and coagulation cascades - Homo sapiens (human)	Porphyrin and chlorophyll metabolism - Homo sapiens (human)	0
Complement and coagulation cascades - Homo sapiens (human)	Primary immunodeficiency - Homo sapiens (human)	0
Complement and coagulation cascades - Homo sapiens (human)	Prolactin signaling pathway - Homo sapiens (human)	0
Complement and coagulation cascades - Homo sapiens (human)	Protein digestion and absorption - Homo sapiens (human)	0
Complement and coagulation cascades - Homo sapiens (human)	Protein processing in endoplasmic reticulum - Homo sapiens (human)	0
Complement and coagulation cascades - Homo sapiens (human)	RIG-I-like receptor signaling pathway - Homo sapiens (human)	0
Complement and coagulation cascades - Homo sapiens (human)	Renal cell carcinoma - Homo sapiens (human)	0
Complement and coagulation cascades - Homo sapiens (human)	Rheumatoid arthritis - Homo sapiens (human)	0
Complement and coagulation cascades - Homo sapiens (human)	Riboflavin metabolism - Homo sapiens (human)	0
Complement and coagulation cascades - Homo sapiens (human)	Selenocompound metabolism - Homo sapiens (human)	0
Complement and coagulation cascades - Homo sapiens (human)	Spinocerebellar ataxia - Homo sapiens (human)	0
Complement and coagulation cascades - Homo sapiens (human)	Steroid hormone biosynthesis - Homo sapiens (human)	0
Complement and coagulation cascades - Homo sapiens (human)	Synthesis and degradation of ketone bodies - Homo sapiens (human)	0
Complement and coagulation cascades - Homo sapiens (human)	T cell receptor signaling pathway - Homo sapiens (human)	0
Complement and coagulation cascades - Homo sapiens (human)	TGF-beta signaling pathway - Homo sapiens (human)	0
Complement and coagulation cascades - Homo sapiens (human)	Taste transduction - Homo sapiens (human)	0
Complement and coagulation cascades - Homo sapiens (human)	Terpenoid backbone biosynthesis - Homo sapiens (human)	0
Complement and coagulation cascades - Homo sapiens (human)	Th17 cell differentiation - Homo sapiens (human)	0
Complement and coagulation cascades - Homo sapiens (human)	Thyroid hormone synthesis - Homo sapiens (human)	0
Complement and coagulation cascades - Homo sapiens (human)	Type II diabetes mellitus - Homo sapiens (human)	0
Complement and coagulation cascades - Homo sapiens (human)	Vasopressin-regulated water reabsorption - Homo sapiens (human)	0
Complement and coagulation cascades - Homo sapiens (human)	secretion and action - Homo sapiens (human)	0
PPAR signaling pathway - Homo sapiens (human)	Peroxisome - Homo sapiens (human)	6	SCP2, EHHADH, ACOX2, SLC27A2, ACAA1, ACOX1
PPAR signaling pathway - Homo sapiens (human)	PI3K-Akt signaling pathway - Homo sapiens (human)	2	PCK2, PCK1
PPAR signaling pathway - Homo sapiens (human)	Coronavirus disease - COVID-19 - Homo sapiens (human)	0
PPAR signaling pathway - Homo sapiens (human)	Insulin resistance - Homo sapiens (human)	4	PCK2, SLC27A5, SLC27A2, PCK1
PPAR signaling pathway - Homo sapiens (human)	Valine	4	EHHADH, ACADM, ACAA1, HMGCS2
PPAR signaling pathway - Homo sapiens (human)	leucine and isoleucine degradation - Homo sapiens (human)	4	EHHADH, ACADM, ACAA1, HMGCS2
PPAR signaling pathway - Homo sapiens (human)	FoxO signaling pathway - Homo sapiens (human)	2	PCK2, PCK1
PPAR signaling pathway - Homo sapiens (human)	Glucagon signaling pathway - Homo sapiens (human)	2	PCK2, PCK1
PPAR signaling pathway - Homo sapiens (human)	Glycine	0
PPAR signaling pathway - Homo sapiens (human)	Pathways in cancer - Homo sapiens (human)	0
PPAR signaling pathway - Homo sapiens (human)	serine and threonine metabolism - Homo sapiens (human)	0
PPAR signaling pathway - Homo sapiens (human)	AMPK signaling pathway - Homo sapiens (human)	2	PCK2, PCK1
PPAR signaling pathway - Homo sapiens (human)	Butanoate metabolism - Homo sapiens (human)	2	EHHADH, HMGCS2
PPAR signaling pathway - Homo sapiens (human)	beta-Alanine metabolism - Homo sapiens (human)	2	EHHADH, ACOX1
PPAR signaling pathway - Homo sapiens (human)	Neuroactive ligand-receptor interaction - Homo sapiens (human)	0
PPAR signaling pathway - Homo sapiens (human)	Primary bile acid biosynthesis - Homo sapiens (human)	4	SCP2, CYP8B1, SLC27A5, ACOX2
PPAR signaling pathway - Homo sapiens (human)	Pyruvate metabolism - Homo sapiens (human)	2	PCK2, PCK1
PPAR signaling pathway - Homo sapiens (human)	Tryptophan metabolism - Homo sapiens (human)	1	EHHADH
PPAR signaling pathway - Homo sapiens (human)	Adipocytokine signaling pathway - Homo sapiens (human)	2	PCK2, PCK1
PPAR signaling pathway - Homo sapiens (human)	Apelin signaling pathway - Homo sapiens (human)	0
PPAR signaling pathway - Homo sapiens (human)	Arachidonic acid metabolism - Homo sapiens (human)	0
PPAR signaling pathway - Homo sapiens (human)	Cysteine and methionine metabolism - Homo sapiens (human)	0
PPAR signaling pathway - Homo sapiens (human)	Insulin signaling pathway - Homo sapiens (human)	2	PCK2, PCK1
PPAR signaling pathway - Homo sapiens (human)	Lysine degradation - Homo sapiens (human)	1	EHHADH
PPAR signaling pathway - Homo sapiens (human)	Platelet activation - Homo sapiens (human)	0
PPAR signaling pathway - Homo sapiens (human)	Propanoate metabolism - Homo sapiens (human)	2	EHHADH, ACOX1
PPAR signaling pathway - Homo sapiens (human)	Regulation of actin cytoskeleton - Homo sapiens (human)	0
PPAR signaling pathway - Homo sapiens (human)	Bile secretion - Homo sapiens (human)	1	SLC27A5
PPAR signaling pathway - Homo sapiens (human)	Biosynthesis of unsaturated fatty acids - Homo sapiens (human)	3	SCP2, ACAA1, ACOX1
PPAR signaling pathway - Homo sapiens (human)	Chemokine signaling pathway - Homo sapiens (human)	0
PPAR signaling pathway - Homo sapiens (human)	Fatty acid degradation - Homo sapiens (human)	4	EHHADH, ACADM, ACAA1, ACOX1
PPAR signaling pathway - Homo sapiens (human)	Glycolysis / Gluconeogenesis - Homo sapiens (human)	2	PCK2, PCK1
PPAR signaling pathway - Homo sapiens (human)	Glyoxylate and dicarboxylate metabolism - Homo sapiens (human)	0
PPAR signaling pathway - Homo sapiens (human)	Pathogenic Escherichia coli infection - Homo sapiens (human)	0
PPAR signaling pathway - Homo sapiens (human)	Phospholipase D signaling pathway - Homo sapiens (human)	0
PPAR signaling pathway - Homo sapiens (human)	Alanine	0
PPAR signaling pathway - Homo sapiens (human)	Arginine and proline metabolism - Homo sapiens (human)	0
PPAR signaling pathway - Homo sapiens (human)	Cytokine-cytokine receptor interaction - Homo sapiens (human)	0
PPAR signaling pathway - Homo sapiens (human)	Hypertrophic cardiomyopathy - Homo sapiens (human)	0
PPAR signaling pathway - Homo sapiens (human)	Kaposi sarcoma-associated herpesvirus infection - Homo sapiens (human)	0
PPAR signaling pathway - Homo sapiens (human)	Oxytocin signaling pathway - Homo sapiens (human)	0
PPAR signaling pathway - Homo sapiens (human)	Prion disease - Homo sapiens (human)	0
PPAR signaling pathway - Homo sapiens (human)	Systemic lupus erythematosus - Homo sapiens (human)	0
PPAR signaling pathway - Homo sapiens (human)	Yersinia infection - Homo sapiens (human)	0
PPAR signaling pathway - Homo sapiens (human)	aspartate and glutamate metabolism - Homo sapiens (human)	0
PPAR signaling pathway - Homo sapiens (human)	cGMP-PKG signaling pathway - Homo sapiens (human)	0
PPAR signaling pathway - Homo sapiens (human)	Adrenergic signaling in cardiomyocytes - Homo sapiens (human)	0
PPAR signaling pathway - Homo sapiens (human)	Cholinergic synapse - Homo sapiens (human)	0
PPAR signaling pathway - Homo sapiens (human)	Citrate cycle (TCA cycle) - Homo sapiens (human)	2	PCK2, PCK1
PPAR signaling pathway - Homo sapiens (human)	Glycerophospholipid metabolism - Homo sapiens (human)	0
PPAR signaling pathway - Homo sapiens (human)	Human cytomegalovirus infection - Homo sapiens (human)	0
PPAR signaling pathway - Homo sapiens (human)	Human immunodeficiency virus 1 infection - Homo sapiens (human)	0
PPAR signaling pathway - Homo sapiens (human)	Inflammatory mediator regulation of TRP channels - Homo sapiens (human)	0
PPAR signaling pathway - Homo sapiens (human)	Inositol phosphate metabolism - Homo sapiens (human)	0
PPAR signaling pathway - Homo sapiens (human)	Longevity regulating pathway - Homo sapiens (human)	0
PPAR signaling pathway - Homo sapiens (human)	Longevity regulating pathway - multiple species - Homo sapiens (human)	0
PPAR signaling pathway - Homo sapiens (human)	Pantothenate and CoA biosynthesis - Homo sapiens (human)	0
PPAR signaling pathway - Homo sapiens (human)	Phenylalanine metabolism - Homo sapiens (human)	0
PPAR signaling pathway - Homo sapiens (human)	Proteoglycans in cancer - Homo sapiens (human)	0
PPAR signaling pathway - Homo sapiens (human)	Proximal tubule bicarbonate reclamation - Homo sapiens (human)	2	PCK2, PCK1
PPAR signaling pathway - Homo sapiens (human)	Staphylococcus aureus infection - Homo sapiens (human)	0
PPAR signaling pathway - Homo sapiens (human)	Tight junction - Homo sapiens (human)	0
PPAR signaling pathway - Homo sapiens (human)	Amoebiasis - Homo sapiens (human)	0
PPAR signaling pathway - Homo sapiens (human)	Amyotrophic lateral sclerosis - Homo sapiens (human)	0
PPAR signaling pathway - Homo sapiens (human)	Arrhythmogenic right ventricular cardiomyopathy - Homo sapiens (human)	0
PPAR signaling pathway - Homo sapiens (human)	C-type lectin receptor signaling pathway - Homo sapiens (human)	0
PPAR signaling pathway - Homo sapiens (human)	Calcium signaling pathway - Homo sapiens (human)	0
PPAR signaling pathway - Homo sapiens (human)	Circadian rhythm - Homo sapiens (human)	0
PPAR signaling pathway - Homo sapiens (human)	D-Arginine and D-ornithine metabolism - Homo sapiens (human)	0
PPAR signaling pathway - Homo sapiens (human)	Dilated cardiomyopathy - Homo sapiens (human)	0
PPAR signaling pathway - Homo sapiens (human)	Drug metabolism - other enzymes - Homo sapiens (human)	0
PPAR signaling pathway - Homo sapiens (human)	Fc epsilon RI signaling pathway - Homo sapiens (human)	0
PPAR signaling pathway - Homo sapiens (human)	GABAergic synapse - Homo sapiens (human)	0
PPAR signaling pathway - Homo sapiens (human)	Herpes simplex virus 1 infection - Homo sapiens (human)	0
PPAR signaling pathway - Homo sapiens (human)	Histidine metabolism - Homo sapiens (human)	0
PPAR signaling pathway - Homo sapiens (human)	JAK-STAT signaling pathway - Homo sapiens (human)	0
PPAR signaling pathway - Homo sapiens (human)	Lipid and atherosclerosis - Homo sapiens (human)	0
PPAR signaling pathway - Homo sapiens (human)	Mineral absorption - Homo sapiens (human)	0
PPAR signaling pathway - Homo sapiens (human)	Morphine addiction - Homo sapiens (human)	0
PPAR signaling pathway - Homo sapiens (human)	NOD-like receptor signaling pathway - Homo sapiens (human)	0
PPAR signaling pathway - Homo sapiens (human)	Neutrophil extracellular trap formation - Homo sapiens (human)	0
PPAR signaling pathway - Homo sapiens (human)	Pathways of neurodegeneration - multiple diseases - Homo sapiens (human)	0
PPAR signaling pathway - Homo sapiens (human)	Phenylalanine	0
PPAR signaling pathway - Homo sapiens (human)	Phosphatidylinositol signaling system - Homo sapiens (human)	0
PPAR signaling pathway - Homo sapiens (human)	Pyrimidine metabolism - Homo sapiens (human)	0
PPAR signaling pathway - Homo sapiens (human)	Rap1 signaling pathway - Homo sapiens (human)	0
PPAR signaling pathway - Homo sapiens (human)	Ras signaling pathway - Homo sapiens (human)	0
PPAR signaling pathway - Homo sapiens (human)	Salmonella infection - Homo sapiens (human)	0
PPAR signaling pathway - Homo sapiens (human)	Serotonergic synapse - Homo sapiens (human)	0
PPAR signaling pathway - Homo sapiens (human)	Shigellosis - Homo sapiens (human)	0
PPAR signaling pathway - Homo sapiens (human)	Starch and sucrose metabolism - Homo sapiens (human)	0
PPAR signaling pathway - Homo sapiens (human)	Tyrosine metabolism - Homo sapiens (human)	0
PPAR signaling pathway - Homo sapiens (human)	Ubiquinone and other terpenoid-quinone biosynthesis - Homo sapiens (human)	0
PPAR signaling pathway - Homo sapiens (human)	cAMP signaling pathway - Homo sapiens (human)	1	ACOX1
PPAR signaling pathway - Homo sapiens (human)	tyrosine and tryptophan biosynthesis - Homo sapiens (human)	0
PPAR signaling pathway - Homo sapiens (human)	ABC transporters - Homo sapiens (human)	0
PPAR signaling pathway - Homo sapiens (human)	African trypanosomiasis - Homo sapiens (human)	0
PPAR signaling pathway - Homo sapiens (human)	Alcoholism - Homo sapiens (human)	0
PPAR signaling pathway - Homo sapiens (human)	B cell receptor signaling pathway - Homo sapiens (human)	0
PPAR signaling pathway - Homo sapiens (human)	Carbohydrate digestion and absorption - Homo sapiens (human)	0
PPAR signaling pathway - Homo sapiens (human)	Cardiac muscle contraction - Homo sapiens (human)	0
PPAR signaling pathway - Homo sapiens (human)	Cell adhesion molecules - Homo sapiens (human)	0
PPAR signaling pathway - Homo sapiens (human)	Chagas disease - Homo sapiens (human)	0
PPAR signaling pathway - Homo sapiens (human)	Circadian entrainment - Homo sapiens (human)	0
PPAR signaling pathway - Homo sapiens (human)	Dopaminergic synapse - Homo sapiens (human)	0
PPAR signaling pathway - Homo sapiens (human)	Drug metabolism - cytochrome P450 - Homo sapiens (human)	0
PPAR signaling pathway - Homo sapiens (human)	ECM-receptor interaction - Homo sapiens (human)	0
PPAR signaling pathway - Homo sapiens (human)	Fc gamma R-mediated phagocytosis - Homo sapiens (human)	0
PPAR signaling pathway - Homo sapiens (human)	Fructose and mannose metabolism - Homo sapiens (human)	0
PPAR signaling pathway - Homo sapiens (human)	Glutamatergic synapse - Homo sapiens (human)	0
PPAR signaling pathway - Homo sapiens (human)	Glycerolipid metabolism - Homo sapiens (human)	0
PPAR signaling pathway - Homo sapiens (human)	Glycosaminoglycan biosynthesis - chondroitin sulfate / dermatan sulfate - Homo sapiens (human)	0
PPAR signaling pathway - Homo sapiens (human)	Hematopoietic cell lineage - Homo sapiens (human)	0
PPAR signaling pathway - Homo sapiens (human)	Hepatitis B - Homo sapiens (human)	0
PPAR signaling pathway - Homo sapiens (human)	Influenza A - Homo sapiens (human)	0
PPAR signaling pathway - Homo sapiens (human)	Intestinal immune network for IgA production - Homo sapiens (human)	0
PPAR signaling pathway - Homo sapiens (human)	MAPK signaling pathway - Homo sapiens (human)	0
PPAR signaling pathway - Homo sapiens (human)	NF-kappa B signaling pathway - Homo sapiens (human)	0
PPAR signaling pathway - Homo sapiens (human)	Natural killer cell mediated cytotoxicity - Homo sapiens (human)	0
PPAR signaling pathway - Homo sapiens (human)	Nicotinate and nicotinamide metabolism - Homo sapiens (human)	0
PPAR signaling pathway - Homo sapiens (human)	Non-alcoholic fatty liver disease - Homo sapiens (human)	0
PPAR signaling pathway - Homo sapiens (human)	Olfactory transduction - Homo sapiens (human)	0
PPAR signaling pathway - Homo sapiens (human)	Osteoclast differentiation - Homo sapiens (human)	0
PPAR signaling pathway - Homo sapiens (human)	Pertussis - Homo sapiens (human)	0
PPAR signaling pathway - Homo sapiens (human)	Purine metabolism - Homo sapiens (human)	0
PPAR signaling pathway - Homo sapiens (human)	Relaxin signaling pathway - Homo sapiens (human)	0
PPAR signaling pathway - Homo sapiens (human)	Renin secretion - Homo sapiens (human)	0
PPAR signaling pathway - Homo sapiens (human)	Retinol metabolism - Homo sapiens (human)	0
PPAR signaling pathway - Homo sapiens (human)	Retrograde endocannabinoid signaling - Homo sapiens (human)	0
PPAR signaling pathway - Homo sapiens (human)	Sphingolipid signaling pathway - Homo sapiens (human)	0
PPAR signaling pathway - Homo sapiens (human)	Taurine and hypotaurine metabolism - Homo sapiens (human)	0
PPAR signaling pathway - Homo sapiens (human)	Thermogenesis - Homo sapiens (human)	0
PPAR signaling pathway - Homo sapiens (human)	Toxoplasmosis - Homo sapiens (human)	0
PPAR signaling pathway - Homo sapiens (human)	Tuberculosis - Homo sapiens (human)	0
PPAR signaling pathway - Homo sapiens (human)	Viral carcinogenesis - Homo sapiens (human)	0
PPAR signaling pathway - Homo sapiens (human)	alpha-Linolenic acid metabolism - Homo sapiens (human)	2	ACAA1, ACOX1
PPAR signaling pathway - Homo sapiens (human)	Adherens junction - Homo sapiens (human)	0
PPAR signaling pathway - Homo sapiens (human)	Apoptosis - Homo sapiens (human)	0
PPAR signaling pathway - Homo sapiens (human)	Arginine biosynthesis - Homo sapiens (human)	0
PPAR signaling pathway - Homo sapiens (human)	Ascorbate and aldarate metabolism - Homo sapiens (human)	0
PPAR signaling pathway - Homo sapiens (human)	Axon guidance - Homo sapiens (human)	0
PPAR signaling pathway - Homo sapiens (human)	Bacterial invasion of epithelial cells - Homo sapiens (human)	0
PPAR signaling pathway - Homo sapiens (human)	Caffeine metabolism - Homo sapiens (human)	0
PPAR signaling pathway - Homo sapiens (human)	Cellular senescence - Homo sapiens (human)	0
PPAR signaling pathway - Homo sapiens (human)	Central carbon metabolism in cancer - Homo sapiens (human)	0
PPAR signaling pathway - Homo sapiens (human)	Chemical carcinogenesis - Homo sapiens (human)	0
PPAR signaling pathway - Homo sapiens (human)	Cholesterol metabolism - Homo sapiens (human)	1	APOC3
PPAR signaling pathway - Homo sapiens (human)	Choline metabolism in cancer - Homo sapiens (human)	0
PPAR signaling pathway - Homo sapiens (human)	Cytosolic DNA-sensing pathway - Homo sapiens (human)	0
PPAR signaling pathway - Homo sapiens (human)	Endocrine and other factor-regulated calcium reabsorption - Homo sapiens (human)	0
PPAR signaling pathway - Homo sapiens (human)	Endocytosis - Homo sapiens (human)	0
PPAR signaling pathway - Homo sapiens (human)	Epstein-Barr virus infection - Homo sapiens (human)	0
PPAR signaling pathway - Homo sapiens (human)	Fat digestion and absorption - Homo sapiens (human)	0
PPAR signaling pathway - Homo sapiens (human)	Fatty acid elongation - Homo sapiens (human)	0
PPAR signaling pathway - Homo sapiens (human)	Ferroptosis - Homo sapiens (human)	0
PPAR signaling pathway - Homo sapiens (human)	Fluid shear stress and atherosclerosis - Homo sapiens (human)	0
PPAR signaling pathway - Homo sapiens (human)	Focal adhesion - Homo sapiens (human)	0
PPAR signaling pathway - Homo sapiens (human)	Galactose metabolism - Homo sapiens (human)	0
PPAR signaling pathway - Homo sapiens (human)	Glutathione metabolism - Homo sapiens (human)	0
PPAR signaling pathway - Homo sapiens (human)	Glycosaminoglycan biosynthesis - heparan sulfate / heparin - Homo sapiens (human)	0
PPAR signaling pathway - Homo sapiens (human)	Glycosphingolipid biosynthesis - lacto and neolacto series - Homo sapiens (human)	0
PPAR signaling pathway - Homo sapiens (human)	Glycosylphosphatidylinositol (GPI)-anchor biosynthesis - Homo sapiens (human)	0
PPAR signaling pathway - Homo sapiens (human)	Growth hormone synthesis	0
PPAR signaling pathway - Homo sapiens (human)	HIF-1 signaling pathway - Homo sapiens (human)	0
PPAR signaling pathway - Homo sapiens (human)	Hippo signaling pathway - multiple species - Homo sapiens (human)	0
PPAR signaling pathway - Homo sapiens (human)	Human T-cell leukemia virus 1 infection - Homo sapiens (human)	0
PPAR signaling pathway - Homo sapiens (human)	Human papillomavirus infection - Homo sapiens (human)	0
PPAR signaling pathway - Homo sapiens (human)	Huntington disease - Homo sapiens (human)	0
PPAR signaling pathway - Homo sapiens (human)	Inflammatory bowel disease - Homo sapiens (human)	0
PPAR signaling pathway - Homo sapiens (human)	Insulin secretion - Homo sapiens (human)	0
PPAR signaling pathway - Homo sapiens (human)	Legionellosis - Homo sapiens (human)	0
PPAR signaling pathway - Homo sapiens (human)	Leishmaniasis - Homo sapiens (human)	0
PPAR signaling pathway - Homo sapiens (human)	Leukocyte transendothelial migration - Homo sapiens (human)	0
PPAR signaling pathway - Homo sapiens (human)	Linoleic acid metabolism - Homo sapiens (human)	0
PPAR signaling pathway - Homo sapiens (human)	Malaria - Homo sapiens (human)	0
PPAR signaling pathway - Homo sapiens (human)	Mannose type O-glycan biosynthesis - Homo sapiens (human)	0
PPAR signaling pathway - Homo sapiens (human)	Maturity onset diabetes of the young - Homo sapiens (human)	0
PPAR signaling pathway - Homo sapiens (human)	Metabolism of xenobiotics by cytochrome P450 - Homo sapiens (human)	0
PPAR signaling pathway - Homo sapiens (human)	MicroRNAs in cancer - Homo sapiens (human)	0
PPAR signaling pathway - Homo sapiens (human)	Necroptosis - Homo sapiens (human)	0
PPAR signaling pathway - Homo sapiens (human)	Neurotrophin signaling pathway - Homo sapiens (human)	0
PPAR signaling pathway - Homo sapiens (human)	Nitrogen metabolism - Homo sapiens (human)	0
PPAR signaling pathway - Homo sapiens (human)	One carbon pool by folate - Homo sapiens (human)	0
PPAR signaling pathway - Homo sapiens (human)	Ovarian steroidogenesis - Homo sapiens (human)	0
PPAR signaling pathway - Homo sapiens (human)	Phagosome - Homo sapiens (human)	0
PPAR signaling pathway - Homo sapiens (human)	Porphyrin and chlorophyll metabolism - Homo sapiens (human)	0
PPAR signaling pathway - Homo sapiens (human)	Primary immunodeficiency - Homo sapiens (human)	0
PPAR signaling pathway - Homo sapiens (human)	Prolactin signaling pathway - Homo sapiens (human)	0
PPAR signaling pathway - Homo sapiens (human)	Protein digestion and absorption - Homo sapiens (human)	0
PPAR signaling pathway - Homo sapiens (human)	Protein processing in endoplasmic reticulum - Homo sapiens (human)	0
PPAR signaling pathway - Homo sapiens (human)	RIG-I-like receptor signaling pathway - Homo sapiens (human)	0
PPAR signaling pathway - Homo sapiens (human)	Renal cell carcinoma - Homo sapiens (human)	0
PPAR signaling pathway - Homo sapiens (human)	Rheumatoid arthritis - Homo sapiens (human)	0
PPAR signaling pathway - Homo sapiens (human)	Riboflavin metabolism - Homo sapiens (human)	0
PPAR signaling pathway - Homo sapiens (human)	Selenocompound metabolism - Homo sapiens (human)	0
PPAR signaling pathway - Homo sapiens (human)	Spinocerebellar ataxia - Homo sapiens (human)	0
PPAR signaling pathway - Homo sapiens (human)	Steroid hormone biosynthesis - Homo sapiens (human)	0
PPAR signaling pathway - Homo sapiens (human)	Synthesis and degradation of ketone bodies - Homo sapiens (human)	1	HMGCS2
PPAR signaling pathway - Homo sapiens (human)	T cell receptor signaling pathway - Homo sapiens (human)	0
PPAR signaling pathway - Homo sapiens (human)	TGF-beta signaling pathway - Homo sapiens (human)	0
PPAR signaling pathway - Homo sapiens (human)	Taste transduction - Homo sapiens (human)	0
PPAR signaling pathway - Homo sapiens (human)	Terpenoid backbone biosynthesis - Homo sapiens (human)	1	HMGCS2
PPAR signaling pathway - Homo sapiens (human)	Th17 cell differentiation - Homo sapiens (human)	0
PPAR signaling pathway - Homo sapiens (human)	Thyroid hormone synthesis - Homo sapiens (human)	0
PPAR signaling pathway - Homo sapiens (human)	Type II diabetes mellitus - Homo sapiens (human)	0
PPAR signaling pathway - Homo sapiens (human)	Vasopressin-regulated water reabsorption - Homo sapiens (human)	0
PPAR signaling pathway - Homo sapiens (human)	secretion and action - Homo sapiens (human)	0
Peroxisome - Homo sapiens (human)	PI3K-Akt signaling pathway - Homo sapiens (human)	0
Peroxisome - Homo sapiens (human)	Coronavirus disease - COVID-19 - Homo sapiens (human)	0
Peroxisome - Homo sapiens (human)	Insulin resistance - Homo sapiens (human)	1	SLC27A2
Peroxisome - Homo sapiens (human)	Valine	2	EHHADH, ACAA1
Peroxisome - Homo sapiens (human)	leucine and isoleucine degradation - Homo sapiens (human)	2	EHHADH, ACAA1
Peroxisome - Homo sapiens (human)	FoxO signaling pathway - Homo sapiens (human)	1	CAT
Peroxisome - Homo sapiens (human)	Glucagon signaling pathway - Homo sapiens (human)	0
Peroxisome - Homo sapiens (human)	Glycine	3	DAO, AGXT, PIPOX
Peroxisome - Homo sapiens (human)	Pathways in cancer - Homo sapiens (human)	0
Peroxisome - Homo sapiens (human)	serine and threonine metabolism - Homo sapiens (human)	3	DAO, AGXT, PIPOX
Peroxisome - Homo sapiens (human)	AMPK signaling pathway - Homo sapiens (human)	0
Peroxisome - Homo sapiens (human)	Butanoate metabolism - Homo sapiens (human)	1	EHHADH
Peroxisome - Homo sapiens (human)	beta-Alanine metabolism - Homo sapiens (human)	2	EHHADH, ACOX1
Peroxisome - Homo sapiens (human)	Neuroactive ligand-receptor interaction - Homo sapiens (human)	0
Peroxisome - Homo sapiens (human)	Primary bile acid biosynthesis - Homo sapiens (human)	3	SCP2, ACOX2, BAAT
Peroxisome - Homo sapiens (human)	Pyruvate metabolism - Homo sapiens (human)	0
Peroxisome - Homo sapiens (human)	Tryptophan metabolism - Homo sapiens (human)	2	EHHADH, CAT
Peroxisome - Homo sapiens (human)	Adipocytokine signaling pathway - Homo sapiens (human)	0
Peroxisome - Homo sapiens (human)	Apelin signaling pathway - Homo sapiens (human)	0
Peroxisome - Homo sapiens (human)	Arachidonic acid metabolism - Homo sapiens (human)	1	EPHX2
Peroxisome - Homo sapiens (human)	Cysteine and methionine metabolism - Homo sapiens (human)	0
Peroxisome - Homo sapiens (human)	Insulin signaling pathway - Homo sapiens (human)	0
Peroxisome - Homo sapiens (human)	Lysine degradation - Homo sapiens (human)	2	EHHADH, PIPOX
Peroxisome - Homo sapiens (human)	Platelet activation - Homo sapiens (human)	0
Peroxisome - Homo sapiens (human)	Propanoate metabolism - Homo sapiens (human)	2	EHHADH, ACOX1
Peroxisome - Homo sapiens (human)	Regulation of actin cytoskeleton - Homo sapiens (human)	0
Peroxisome - Homo sapiens (human)	Bile secretion - Homo sapiens (human)	1	BAAT
Peroxisome - Homo sapiens (human)	Biosynthesis of unsaturated fatty acids - Homo sapiens (human)	4	SCP2, BAAT, ACAA1, ACOX1
Peroxisome - Homo sapiens (human)	Chemokine signaling pathway - Homo sapiens (human)	0
Peroxisome - Homo sapiens (human)	Fatty acid degradation - Homo sapiens (human)	3	EHHADH, ACAA1, ACOX1
Peroxisome - Homo sapiens (human)	Glycolysis / Gluconeogenesis - Homo sapiens (human)	0
Peroxisome - Homo sapiens (human)	Glyoxylate and dicarboxylate metabolism - Homo sapiens (human)	3	HAO1, CAT, AGXT
Peroxisome - Homo sapiens (human)	Pathogenic Escherichia coli infection - Homo sapiens (human)	0
Peroxisome - Homo sapiens (human)	Phospholipase D signaling pathway - Homo sapiens (human)	0
Peroxisome - Homo sapiens (human)	Alanine	1	AGXT
Peroxisome - Homo sapiens (human)	Arginine and proline metabolism - Homo sapiens (human)	1	DAO
Peroxisome - Homo sapiens (human)	Cytokine-cytokine receptor interaction - Homo sapiens (human)	0
Peroxisome - Homo sapiens (human)	Hypertrophic cardiomyopathy - Homo sapiens (human)	0
Peroxisome - Homo sapiens (human)	Kaposi sarcoma-associated herpesvirus infection - Homo sapiens (human)	0
Peroxisome - Homo sapiens (human)	Oxytocin signaling pathway - Homo sapiens (human)	0
Peroxisome - Homo sapiens (human)	Prion disease - Homo sapiens (human)	0
Peroxisome - Homo sapiens (human)	Systemic lupus erythematosus - Homo sapiens (human)	0
Peroxisome - Homo sapiens (human)	Yersinia infection - Homo sapiens (human)	0
Peroxisome - Homo sapiens (human)	aspartate and glutamate metabolism - Homo sapiens (human)	1	AGXT
Peroxisome - Homo sapiens (human)	cGMP-PKG signaling pathway - Homo sapiens (human)	0
Peroxisome - Homo sapiens (human)	Adrenergic signaling in cardiomyocytes - Homo sapiens (human)	0
Peroxisome - Homo sapiens (human)	Cholinergic synapse - Homo sapiens (human)	0
Peroxisome - Homo sapiens (human)	Citrate cycle (TCA cycle) - Homo sapiens (human)	0
Peroxisome - Homo sapiens (human)	Glycerophospholipid metabolism - Homo sapiens (human)	0
Peroxisome - Homo sapiens (human)	Human cytomegalovirus infection - Homo sapiens (human)	0
Peroxisome - Homo sapiens (human)	Human immunodeficiency virus 1 infection - Homo sapiens (human)	0
Peroxisome - Homo sapiens (human)	Inflammatory mediator regulation of TRP channels - Homo sapiens (human)	0
Peroxisome - Homo sapiens (human)	Inositol phosphate metabolism - Homo sapiens (human)	0
Peroxisome - Homo sapiens (human)	Longevity regulating pathway - Homo sapiens (human)	1	CAT
Peroxisome - Homo sapiens (human)	Longevity regulating pathway - multiple species - Homo sapiens (human)	1	CAT
Peroxisome - Homo sapiens (human)	Pantothenate and CoA biosynthesis - Homo sapiens (human)	0
Peroxisome - Homo sapiens (human)	Phenylalanine metabolism - Homo sapiens (human)	0
Peroxisome - Homo sapiens (human)	Proteoglycans in cancer - Homo sapiens (human)	0
Peroxisome - Homo sapiens (human)	Proximal tubule bicarbonate reclamation - Homo sapiens (human)	0
Peroxisome - Homo sapiens (human)	Staphylococcus aureus infection - Homo sapiens (human)	0
Peroxisome - Homo sapiens (human)	Tight junction - Homo sapiens (human)	0
Peroxisome - Homo sapiens (human)	Amoebiasis - Homo sapiens (human)	0
Peroxisome - Homo sapiens (human)	Amyotrophic lateral sclerosis - Homo sapiens (human)	1	CAT
Peroxisome - Homo sapiens (human)	Arrhythmogenic right ventricular cardiomyopathy - Homo sapiens (human)	0
Peroxisome - Homo sapiens (human)	C-type lectin receptor signaling pathway - Homo sapiens (human)	0
Peroxisome - Homo sapiens (human)	Calcium signaling pathway - Homo sapiens (human)	0
Peroxisome - Homo sapiens (human)	Circadian rhythm - Homo sapiens (human)	0
Peroxisome - Homo sapiens (human)	D-Arginine and D-ornithine metabolism - Homo sapiens (human)	1	DAO
Peroxisome - Homo sapiens (human)	Dilated cardiomyopathy - Homo sapiens (human)	0
Peroxisome - Homo sapiens (human)	Drug metabolism - other enzymes - Homo sapiens (human)	0
Peroxisome - Homo sapiens (human)	Fc epsilon RI signaling pathway - Homo sapiens (human)	0
Peroxisome - Homo sapiens (human)	GABAergic synapse - Homo sapiens (human)	0
Peroxisome - Homo sapiens (human)	Herpes simplex virus 1 infection - Homo sapiens (human)	0
Peroxisome - Homo sapiens (human)	Histidine metabolism - Homo sapiens (human)	0
Peroxisome - Homo sapiens (human)	JAK-STAT signaling pathway - Homo sapiens (human)	0
Peroxisome - Homo sapiens (human)	Lipid and atherosclerosis - Homo sapiens (human)	0
Peroxisome - Homo sapiens (human)	Mineral absorption - Homo sapiens (human)	0
Peroxisome - Homo sapiens (human)	Morphine addiction - Homo sapiens (human)	0
Peroxisome - Homo sapiens (human)	NOD-like receptor signaling pathway - Homo sapiens (human)	0
Peroxisome - Homo sapiens (human)	Neutrophil extracellular trap formation - Homo sapiens (human)	0
Peroxisome - Homo sapiens (human)	Pathways of neurodegeneration - multiple diseases - Homo sapiens (human)	1	CAT
Peroxisome - Homo sapiens (human)	Phenylalanine	0
Peroxisome - Homo sapiens (human)	Phosphatidylinositol signaling system - Homo sapiens (human)	0
Peroxisome - Homo sapiens (human)	Pyrimidine metabolism - Homo sapiens (human)	0
Peroxisome - Homo sapiens (human)	Rap1 signaling pathway - Homo sapiens (human)	0
Peroxisome - Homo sapiens (human)	Ras signaling pathway - Homo sapiens (human)	0
Peroxisome - Homo sapiens (human)	Salmonella infection - Homo sapiens (human)	0
Peroxisome - Homo sapiens (human)	Serotonergic synapse - Homo sapiens (human)	0
Peroxisome - Homo sapiens (human)	Shigellosis - Homo sapiens (human)	0
Peroxisome - Homo sapiens (human)	Starch and sucrose metabolism - Homo sapiens (human)	0
Peroxisome - Homo sapiens (human)	Tyrosine metabolism - Homo sapiens (human)	0
Peroxisome - Homo sapiens (human)	Ubiquinone and other terpenoid-quinone biosynthesis - Homo sapiens (human)	0
Peroxisome - Homo sapiens (human)	cAMP signaling pathway - Homo sapiens (human)	1	ACOX1
Peroxisome - Homo sapiens (human)	tyrosine and tryptophan biosynthesis - Homo sapiens (human)	0
Peroxisome - Homo sapiens (human)	ABC transporters - Homo sapiens (human)	0
Peroxisome - Homo sapiens (human)	African trypanosomiasis - Homo sapiens (human)	0
Peroxisome - Homo sapiens (human)	Alcoholism - Homo sapiens (human)	0
Peroxisome - Homo sapiens (human)	B cell receptor signaling pathway - Homo sapiens (human)	0
Peroxisome - Homo sapiens (human)	Carbohydrate digestion and absorption - Homo sapiens (human)	0
Peroxisome - Homo sapiens (human)	Cardiac muscle contraction - Homo sapiens (human)	0
Peroxisome - Homo sapiens (human)	Cell adhesion molecules - Homo sapiens (human)	0
Peroxisome - Homo sapiens (human)	Chagas disease - Homo sapiens (human)	0
Peroxisome - Homo sapiens (human)	Circadian entrainment - Homo sapiens (human)	0
Peroxisome - Homo sapiens (human)	Dopaminergic synapse - Homo sapiens (human)	0
Peroxisome - Homo sapiens (human)	Drug metabolism - cytochrome P450 - Homo sapiens (human)	0
Peroxisome - Homo sapiens (human)	ECM-receptor interaction - Homo sapiens (human)	0
Peroxisome - Homo sapiens (human)	Fc gamma R-mediated phagocytosis - Homo sapiens (human)	0
Peroxisome - Homo sapiens (human)	Fructose and mannose metabolism - Homo sapiens (human)	0
Peroxisome - Homo sapiens (human)	Glutamatergic synapse - Homo sapiens (human)	0
Peroxisome - Homo sapiens (human)	Glycerolipid metabolism - Homo sapiens (human)	0
Peroxisome - Homo sapiens (human)	Glycosaminoglycan biosynthesis - chondroitin sulfate / dermatan sulfate - Homo sapiens (human)	0
Peroxisome - Homo sapiens (human)	Hematopoietic cell lineage - Homo sapiens (human)	0
Peroxisome - Homo sapiens (human)	Hepatitis B - Homo sapiens (human)	0
Peroxisome - Homo sapiens (human)	Influenza A - Homo sapiens (human)	0
Peroxisome - Homo sapiens (human)	Intestinal immune network for IgA production - Homo sapiens (human)	0
Peroxisome - Homo sapiens (human)	MAPK signaling pathway - Homo sapiens (human)	0
Peroxisome - Homo sapiens (human)	NF-kappa B signaling pathway - Homo sapiens (human)	0
Peroxisome - Homo sapiens (human)	Natural killer cell mediated cytotoxicity - Homo sapiens (human)	0
Peroxisome - Homo sapiens (human)	Nicotinate and nicotinamide metabolism - Homo sapiens (human)	0
Peroxisome - Homo sapiens (human)	Non-alcoholic fatty liver disease - Homo sapiens (human)	0
Peroxisome - Homo sapiens (human)	Olfactory transduction - Homo sapiens (human)	0
Peroxisome - Homo sapiens (human)	Osteoclast differentiation - Homo sapiens (human)	0
Peroxisome - Homo sapiens (human)	Pertussis - Homo sapiens (human)	0
Peroxisome - Homo sapiens (human)	Purine metabolism - Homo sapiens (human)	0
Peroxisome - Homo sapiens (human)	Relaxin signaling pathway - Homo sapiens (human)	0
Peroxisome - Homo sapiens (human)	Renin secretion - Homo sapiens (human)	0
Peroxisome - Homo sapiens (human)	Retinol metabolism - Homo sapiens (human)	0
Peroxisome - Homo sapiens (human)	Retrograde endocannabinoid signaling - Homo sapiens (human)	0
Peroxisome - Homo sapiens (human)	Sphingolipid signaling pathway - Homo sapiens (human)	0
Peroxisome - Homo sapiens (human)	Taurine and hypotaurine metabolism - Homo sapiens (human)	1	BAAT
Peroxisome - Homo sapiens (human)	Thermogenesis - Homo sapiens (human)	0
Peroxisome - Homo sapiens (human)	Toxoplasmosis - Homo sapiens (human)	0
Peroxisome - Homo sapiens (human)	Tuberculosis - Homo sapiens (human)	0
Peroxisome - Homo sapiens (human)	Viral carcinogenesis - Homo sapiens (human)	0
Peroxisome - Homo sapiens (human)	alpha-Linolenic acid metabolism - Homo sapiens (human)	2	ACAA1, ACOX1
Peroxisome - Homo sapiens (human)	Adherens junction - Homo sapiens (human)	0
Peroxisome - Homo sapiens (human)	Apoptosis - Homo sapiens (human)	0
Peroxisome - Homo sapiens (human)	Arginine biosynthesis - Homo sapiens (human)	0
Peroxisome - Homo sapiens (human)	Ascorbate and aldarate metabolism - Homo sapiens (human)	0
Peroxisome - Homo sapiens (human)	Axon guidance - Homo sapiens (human)	0
Peroxisome - Homo sapiens (human)	Bacterial invasion of epithelial cells - Homo sapiens (human)	0
Peroxisome - Homo sapiens (human)	Caffeine metabolism - Homo sapiens (human)	0
Peroxisome - Homo sapiens (human)	Cellular senescence - Homo sapiens (human)	0
Peroxisome - Homo sapiens (human)	Central carbon metabolism in cancer - Homo sapiens (human)	0
Peroxisome - Homo sapiens (human)	Chemical carcinogenesis - Homo sapiens (human)	0
Peroxisome - Homo sapiens (human)	Cholesterol metabolism - Homo sapiens (human)	0
Peroxisome - Homo sapiens (human)	Choline metabolism in cancer - Homo sapiens (human)	0
Peroxisome - Homo sapiens (human)	Cytosolic DNA-sensing pathway - Homo sapiens (human)	0
Peroxisome - Homo sapiens (human)	Endocrine and other factor-regulated calcium reabsorption - Homo sapiens (human)	0
Peroxisome - Homo sapiens (human)	Endocytosis - Homo sapiens (human)	0
Peroxisome - Homo sapiens (human)	Epstein-Barr virus infection - Homo sapiens (human)	0
Peroxisome - Homo sapiens (human)	Fat digestion and absorption - Homo sapiens (human)	0
Peroxisome - Homo sapiens (human)	Fatty acid elongation - Homo sapiens (human)	0
Peroxisome - Homo sapiens (human)	Ferroptosis - Homo sapiens (human)	0
Peroxisome - Homo sapiens (human)	Fluid shear stress and atherosclerosis - Homo sapiens (human)	0
Peroxisome - Homo sapiens (human)	Focal adhesion - Homo sapiens (human)	0
Peroxisome - Homo sapiens (human)	Galactose metabolism - Homo sapiens (human)	0
Peroxisome - Homo sapiens (human)	Glutathione metabolism - Homo sapiens (human)	0
Peroxisome - Homo sapiens (human)	Glycosaminoglycan biosynthesis - heparan sulfate / heparin - Homo sapiens (human)	0
Peroxisome - Homo sapiens (human)	Glycosphingolipid biosynthesis - lacto and neolacto series - Homo sapiens (human)	0
Peroxisome - Homo sapiens (human)	Glycosylphosphatidylinositol (GPI)-anchor biosynthesis - Homo sapiens (human)	0
Peroxisome - Homo sapiens (human)	Growth hormone synthesis	0
Peroxisome - Homo sapiens (human)	HIF-1 signaling pathway - Homo sapiens (human)	0
Peroxisome - Homo sapiens (human)	Hippo signaling pathway - multiple species - Homo sapiens (human)	0
Peroxisome - Homo sapiens (human)	Human T-cell leukemia virus 1 infection - Homo sapiens (human)	0
Peroxisome - Homo sapiens (human)	Human papillomavirus infection - Homo sapiens (human)	0
Peroxisome - Homo sapiens (human)	Huntington disease - Homo sapiens (human)	0
Peroxisome - Homo sapiens (human)	Inflammatory bowel disease - Homo sapiens (human)	0
Peroxisome - Homo sapiens (human)	Insulin secretion - Homo sapiens (human)	0
Peroxisome - Homo sapiens (human)	Legionellosis - Homo sapiens (human)	0
Peroxisome - Homo sapiens (human)	Leishmaniasis - Homo sapiens (human)	0
Peroxisome - Homo sapiens (human)	Leukocyte transendothelial migration - Homo sapiens (human)	0
Peroxisome - Homo sapiens (human)	Linoleic acid metabolism - Homo sapiens (human)	0
Peroxisome - Homo sapiens (human)	Malaria - Homo sapiens (human)	0
Peroxisome - Homo sapiens (human)	Mannose type O-glycan biosynthesis - Homo sapiens (human)	0
Peroxisome - Homo sapiens (human)	Maturity onset diabetes of the young - Homo sapiens (human)	0
Peroxisome - Homo sapiens (human)	Metabolism of xenobiotics by cytochrome P450 - Homo sapiens (human)	0
Peroxisome - Homo sapiens (human)	MicroRNAs in cancer - Homo sapiens (human)	0
Peroxisome - Homo sapiens (human)	Necroptosis - Homo sapiens (human)	0
Peroxisome - Homo sapiens (human)	Neurotrophin signaling pathway - Homo sapiens (human)	0
Peroxisome - Homo sapiens (human)	Nitrogen metabolism - Homo sapiens (human)	0
Peroxisome - Homo sapiens (human)	One carbon pool by folate - Homo sapiens (human)	0
Peroxisome - Homo sapiens (human)	Ovarian steroidogenesis - Homo sapiens (human)	0
Peroxisome - Homo sapiens (human)	Phagosome - Homo sapiens (human)	0
Peroxisome - Homo sapiens (human)	Porphyrin and chlorophyll metabolism - Homo sapiens (human)	0
Peroxisome - Homo sapiens (human)	Primary immunodeficiency - Homo sapiens (human)	0
Peroxisome - Homo sapiens (human)	Prolactin signaling pathway - Homo sapiens (human)	0
Peroxisome - Homo sapiens (human)	Protein digestion and absorption - Homo sapiens (human)	0
Peroxisome - Homo sapiens (human)	Protein processing in endoplasmic reticulum - Homo sapiens (human)	0
Peroxisome - Homo sapiens (human)	RIG-I-like receptor signaling pathway - Homo sapiens (human)	0
Peroxisome - Homo sapiens (human)	Renal cell carcinoma - Homo sapiens (human)	0
Peroxisome - Homo sapiens (human)	Rheumatoid arthritis - Homo sapiens (human)	0
Peroxisome - Homo sapiens (human)	Riboflavin metabolism - Homo sapiens (human)	0
Peroxisome - Homo sapiens (human)	Selenocompound metabolism - Homo sapiens (human)	0
Peroxisome - Homo sapiens (human)	Spinocerebellar ataxia - Homo sapiens (human)	0
Peroxisome - Homo sapiens (human)	Steroid hormone biosynthesis - Homo sapiens (human)	0
Peroxisome - Homo sapiens (human)	Synthesis and degradation of ketone bodies - Homo sapiens (human)	0
Peroxisome - Homo sapiens (human)	T cell receptor signaling pathway - Homo sapiens (human)	0
Peroxisome - Homo sapiens (human)	TGF-beta signaling pathway - Homo sapiens (human)	0
Peroxisome - Homo sapiens (human)	Taste transduction - Homo sapiens (human)	0
Peroxisome - Homo sapiens (human)	Terpenoid backbone biosynthesis - Homo sapiens (human)	0
Peroxisome - Homo sapiens (human)	Th17 cell differentiation - Homo sapiens (human)	0
Peroxisome - Homo sapiens (human)	Thyroid hormone synthesis - Homo sapiens (human)	0
Peroxisome - Homo sapiens (human)	Type II diabetes mellitus - Homo sapiens (human)	0
Peroxisome - Homo sapiens (human)	Vasopressin-regulated water reabsorption - Homo sapiens (human)	0
Peroxisome - Homo sapiens (human)	secretion and action - Homo sapiens (human)	0
PI3K-Akt signaling pathway - Homo sapiens (human)	Coronavirus disease - COVID-19 - Homo sapiens (human)	1	SYK
PI3K-Akt signaling pathway - Homo sapiens (human)	Insulin resistance - Homo sapiens (human)	3	PCK2, PCK1, G6PC1
PI3K-Akt signaling pathway - Homo sapiens (human)	Valine	0
PI3K-Akt signaling pathway - Homo sapiens (human)	leucine and isoleucine degradation - Homo sapiens (human)	0
PI3K-Akt signaling pathway - Homo sapiens (human)	FoxO signaling pathway - Homo sapiens (human)	4	PCK2, PCK1, G6PC1, IL7R
PI3K-Akt signaling pathway - Homo sapiens (human)	Glucagon signaling pathway - Homo sapiens (human)	3	PCK2, PCK1, G6PC1
PI3K-Akt signaling pathway - Homo sapiens (human)	Glycine	0
PI3K-Akt signaling pathway - Homo sapiens (human)	Pathways in cancer - Homo sapiens (human)	4	GNG2, IL7R, GNB4, F2R
PI3K-Akt signaling pathway - Homo sapiens (human)	serine and threonine metabolism - Homo sapiens (human)	0
PI3K-Akt signaling pathway - Homo sapiens (human)	AMPK signaling pathway - Homo sapiens (human)	3	PCK2, PCK1, G6PC1
PI3K-Akt signaling pathway - Homo sapiens (human)	Butanoate metabolism - Homo sapiens (human)	0
PI3K-Akt signaling pathway - Homo sapiens (human)	beta-Alanine metabolism - Homo sapiens (human)	0
PI3K-Akt signaling pathway - Homo sapiens (human)	Neuroactive ligand-receptor interaction - Homo sapiens (human)	2	GHR, F2R
PI3K-Akt signaling pathway - Homo sapiens (human)	Primary bile acid biosynthesis - Homo sapiens (human)	0
PI3K-Akt signaling pathway - Homo sapiens (human)	Pyruvate metabolism - Homo sapiens (human)	2	PCK2, PCK1
PI3K-Akt signaling pathway - Homo sapiens (human)	Tryptophan metabolism - Homo sapiens (human)	0
PI3K-Akt signaling pathway - Homo sapiens (human)	Adipocytokine signaling pathway - Homo sapiens (human)	3	PCK2, PCK1, G6PC1
PI3K-Akt signaling pathway - Homo sapiens (human)	Apelin signaling pathway - Homo sapiens (human)	4	PIK3R5, GNG2, PIK3CG, GNB4
PI3K-Akt signaling pathway - Homo sapiens (human)	Arachidonic acid metabolism - Homo sapiens (human)	0
PI3K-Akt signaling pathway - Homo sapiens (human)	Cysteine and methionine metabolism - Homo sapiens (human)	0
PI3K-Akt signaling pathway - Homo sapiens (human)	Insulin signaling pathway - Homo sapiens (human)	3	PCK2, PCK1, G6PC1
PI3K-Akt signaling pathway - Homo sapiens (human)	Lysine degradation - Homo sapiens (human)	0
PI3K-Akt signaling pathway - Homo sapiens (human)	Platelet activation - Homo sapiens (human)	4	PIK3R5, PIK3CG, SYK, F2R
PI3K-Akt signaling pathway - Homo sapiens (human)	Propanoate metabolism - Homo sapiens (human)	0
PI3K-Akt signaling pathway - Homo sapiens (human)	Regulation of actin cytoskeleton - Homo sapiens (human)	2	ITGA4, F2R
PI3K-Akt signaling pathway - Homo sapiens (human)	Bile secretion - Homo sapiens (human)	0
PI3K-Akt signaling pathway - Homo sapiens (human)	Biosynthesis of unsaturated fatty acids - Homo sapiens (human)	0
PI3K-Akt signaling pathway - Homo sapiens (human)	Chemokine signaling pathway - Homo sapiens (human)	4	PIK3R5, GNG2, PIK3CG, GNB4
PI3K-Akt signaling pathway - Homo sapiens (human)	Fatty acid degradation - Homo sapiens (human)	0
PI3K-Akt signaling pathway - Homo sapiens (human)	Glycolysis / Gluconeogenesis - Homo sapiens (human)	3	PCK2, PCK1, G6PC1
PI3K-Akt signaling pathway - Homo sapiens (human)	Glyoxylate and dicarboxylate metabolism - Homo sapiens (human)	0
PI3K-Akt signaling pathway - Homo sapiens (human)	Pathogenic Escherichia coli infection - Homo sapiens (human)	1	F2R
PI3K-Akt signaling pathway - Homo sapiens (human)	Phospholipase D signaling pathway - Homo sapiens (human)	4	PIK3R5, PIK3CG, SYK, F2R
PI3K-Akt signaling pathway - Homo sapiens (human)	Alanine	0
PI3K-Akt signaling pathway - Homo sapiens (human)	Arginine and proline metabolism - Homo sapiens (human)	0
PI3K-Akt signaling pathway - Homo sapiens (human)	Cytokine-cytokine receptor interaction - Homo sapiens (human)	2	GHR, IL7R
PI3K-Akt signaling pathway - Homo sapiens (human)	Hypertrophic cardiomyopathy - Homo sapiens (human)	1	ITGA4
PI3K-Akt signaling pathway - Homo sapiens (human)	Kaposi sarcoma-associated herpesvirus infection - Homo sapiens (human)	5	PIK3R5, GNG2, PIK3CG, SYK, GNB4
PI3K-Akt signaling pathway - Homo sapiens (human)	Oxytocin signaling pathway - Homo sapiens (human)	2	PIK3R5, PIK3CG
PI3K-Akt signaling pathway - Homo sapiens (human)	Prion disease - Homo sapiens (human)	0
PI3K-Akt signaling pathway - Homo sapiens (human)	Systemic lupus erythematosus - Homo sapiens (human)	0
PI3K-Akt signaling pathway - Homo sapiens (human)	Yersinia infection - Homo sapiens (human)	1	ITGA4
PI3K-Akt signaling pathway - Homo sapiens (human)	aspartate and glutamate metabolism - Homo sapiens (human)	0
PI3K-Akt signaling pathway - Homo sapiens (human)	cGMP-PKG signaling pathway - Homo sapiens (human)	2	PIK3R5, PIK3CG
PI3K-Akt signaling pathway - Homo sapiens (human)	Adrenergic signaling in cardiomyocytes - Homo sapiens (human)	2	PIK3R5, PIK3CG
PI3K-Akt signaling pathway - Homo sapiens (human)	Cholinergic synapse - Homo sapiens (human)	4	PIK3R5, GNG2, PIK3CG, GNB4
PI3K-Akt signaling pathway - Homo sapiens (human)	Citrate cycle (TCA cycle) - Homo sapiens (human)	2	PCK2, PCK1
PI3K-Akt signaling pathway - Homo sapiens (human)	Glycerophospholipid metabolism - Homo sapiens (human)	0
PI3K-Akt signaling pathway - Homo sapiens (human)	Human cytomegalovirus infection - Homo sapiens (human)	2	GNG2, GNB4
PI3K-Akt signaling pathway - Homo sapiens (human)	Human immunodeficiency virus 1 infection - Homo sapiens (human)	2	GNG2, GNB4
PI3K-Akt signaling pathway - Homo sapiens (human)	Inflammatory mediator regulation of TRP channels - Homo sapiens (human)	0
PI3K-Akt signaling pathway - Homo sapiens (human)	Inositol phosphate metabolism - Homo sapiens (human)	1	PIK3CG
PI3K-Akt signaling pathway - Homo sapiens (human)	Longevity regulating pathway - Homo sapiens (human)	0
PI3K-Akt signaling pathway - Homo sapiens (human)	Longevity regulating pathway - multiple species - Homo sapiens (human)	0
PI3K-Akt signaling pathway - Homo sapiens (human)	Pantothenate and CoA biosynthesis - Homo sapiens (human)	0
PI3K-Akt signaling pathway - Homo sapiens (human)	Phenylalanine metabolism - Homo sapiens (human)	0
PI3K-Akt signaling pathway - Homo sapiens (human)	Proteoglycans in cancer - Homo sapiens (human)	0
PI3K-Akt signaling pathway - Homo sapiens (human)	Proximal tubule bicarbonate reclamation - Homo sapiens (human)	2	PCK2, PCK1
PI3K-Akt signaling pathway - Homo sapiens (human)	Staphylococcus aureus infection - Homo sapiens (human)	0
PI3K-Akt signaling pathway - Homo sapiens (human)	Tight junction - Homo sapiens (human)	0
PI3K-Akt signaling pathway - Homo sapiens (human)	Amoebiasis - Homo sapiens (human)	0
PI3K-Akt signaling pathway - Homo sapiens (human)	Amyotrophic lateral sclerosis - Homo sapiens (human)	0
PI3K-Akt signaling pathway - Homo sapiens (human)	Arrhythmogenic right ventricular cardiomyopathy - Homo sapiens (human)	1	ITGA4
PI3K-Akt signaling pathway - Homo sapiens (human)	C-type lectin receptor signaling pathway - Homo sapiens (human)	1	SYK
PI3K-Akt signaling pathway - Homo sapiens (human)	Calcium signaling pathway - Homo sapiens (human)	1	F2R
PI3K-Akt signaling pathway - Homo sapiens (human)	Circadian rhythm - Homo sapiens (human)	0
PI3K-Akt signaling pathway - Homo sapiens (human)	D-Arginine and D-ornithine metabolism - Homo sapiens (human)	0
PI3K-Akt signaling pathway - Homo sapiens (human)	Dilated cardiomyopathy - Homo sapiens (human)	1	ITGA4
PI3K-Akt signaling pathway - Homo sapiens (human)	Drug metabolism - other enzymes - Homo sapiens (human)	0
PI3K-Akt signaling pathway - Homo sapiens (human)	Fc epsilon RI signaling pathway - Homo sapiens (human)	1	SYK
PI3K-Akt signaling pathway - Homo sapiens (human)	GABAergic synapse - Homo sapiens (human)	2	GNG2, GNB4
PI3K-Akt signaling pathway - Homo sapiens (human)	Herpes simplex virus 1 infection - Homo sapiens (human)	1	SYK
PI3K-Akt signaling pathway - Homo sapiens (human)	Histidine metabolism - Homo sapiens (human)	0
PI3K-Akt signaling pathway - Homo sapiens (human)	JAK-STAT signaling pathway - Homo sapiens (human)	2	GHR, IL7R
PI3K-Akt signaling pathway - Homo sapiens (human)	Lipid and atherosclerosis - Homo sapiens (human)	0
PI3K-Akt signaling pathway - Homo sapiens (human)	Mineral absorption - Homo sapiens (human)	0
PI3K-Akt signaling pathway - Homo sapiens (human)	Morphine addiction - Homo sapiens (human)	2	GNG2, GNB4
PI3K-Akt signaling pathway - Homo sapiens (human)	NOD-like receptor signaling pathway - Homo sapiens (human)	0
PI3K-Akt signaling pathway - Homo sapiens (human)	Neutrophil extracellular trap formation - Homo sapiens (human)	1	SYK
PI3K-Akt signaling pathway - Homo sapiens (human)	Pathways of neurodegeneration - multiple diseases - Homo sapiens (human)	0
PI3K-Akt signaling pathway - Homo sapiens (human)	Phenylalanine	0
PI3K-Akt signaling pathway - Homo sapiens (human)	Phosphatidylinositol signaling system - Homo sapiens (human)	0
PI3K-Akt signaling pathway - Homo sapiens (human)	Pyrimidine metabolism - Homo sapiens (human)	0
PI3K-Akt signaling pathway - Homo sapiens (human)	Rap1 signaling pathway - Homo sapiens (human)	1	F2R
PI3K-Akt signaling pathway - Homo sapiens (human)	Ras signaling pathway - Homo sapiens (human)	2	GNG2, GNB4
PI3K-Akt signaling pathway - Homo sapiens (human)	Salmonella infection - Homo sapiens (human)	1	PIK3CG
PI3K-Akt signaling pathway - Homo sapiens (human)	Serotonergic synapse - Homo sapiens (human)	2	GNG2, GNB4
PI3K-Akt signaling pathway - Homo sapiens (human)	Shigellosis - Homo sapiens (human)	0
PI3K-Akt signaling pathway - Homo sapiens (human)	Starch and sucrose metabolism - Homo sapiens (human)	1	G6PC1
PI3K-Akt signaling pathway - Homo sapiens (human)	Tyrosine metabolism - Homo sapiens (human)	0
PI3K-Akt signaling pathway - Homo sapiens (human)	Ubiquinone and other terpenoid-quinone biosynthesis - Homo sapiens (human)	0
PI3K-Akt signaling pathway - Homo sapiens (human)	cAMP signaling pathway - Homo sapiens (human)	1	F2R
PI3K-Akt signaling pathway - Homo sapiens (human)	tyrosine and tryptophan biosynthesis - Homo sapiens (human)	0
PI3K-Akt signaling pathway - Homo sapiens (human)	ABC transporters - Homo sapiens (human)	0
PI3K-Akt signaling pathway - Homo sapiens (human)	African trypanosomiasis - Homo sapiens (human)	0
PI3K-Akt signaling pathway - Homo sapiens (human)	Alcoholism - Homo sapiens (human)	2	GNG2, GNB4
PI3K-Akt signaling pathway - Homo sapiens (human)	B cell receptor signaling pathway - Homo sapiens (human)	1	SYK
PI3K-Akt signaling pathway - Homo sapiens (human)	Carbohydrate digestion and absorption - Homo sapiens (human)	1	G6PC1
PI3K-Akt signaling pathway - Homo sapiens (human)	Cardiac muscle contraction - Homo sapiens (human)	0
PI3K-Akt signaling pathway - Homo sapiens (human)	Cell adhesion molecules - Homo sapiens (human)	1	ITGA4
PI3K-Akt signaling pathway - Homo sapiens (human)	Chagas disease - Homo sapiens (human)	0
PI3K-Akt signaling pathway - Homo sapiens (human)	Circadian entrainment - Homo sapiens (human)	2	GNG2, GNB4
PI3K-Akt signaling pathway - Homo sapiens (human)	Dopaminergic synapse - Homo sapiens (human)	2	GNG2, GNB4
PI3K-Akt signaling pathway - Homo sapiens (human)	Drug metabolism - cytochrome P450 - Homo sapiens (human)	0
PI3K-Akt signaling pathway - Homo sapiens (human)	ECM-receptor interaction - Homo sapiens (human)	1	ITGA4
PI3K-Akt signaling pathway - Homo sapiens (human)	Fc gamma R-mediated phagocytosis - Homo sapiens (human)	1	SYK
PI3K-Akt signaling pathway - Homo sapiens (human)	Fructose and mannose metabolism - Homo sapiens (human)	0
PI3K-Akt signaling pathway - Homo sapiens (human)	Glutamatergic synapse - Homo sapiens (human)	2	GNG2, GNB4
PI3K-Akt signaling pathway - Homo sapiens (human)	Glycerolipid metabolism - Homo sapiens (human)	0
PI3K-Akt signaling pathway - Homo sapiens (human)	Glycosaminoglycan biosynthesis - chondroitin sulfate / dermatan sulfate - Homo sapiens (human)	0
PI3K-Akt signaling pathway - Homo sapiens (human)	Hematopoietic cell lineage - Homo sapiens (human)	2	ITGA4, IL7R
PI3K-Akt signaling pathway - Homo sapiens (human)	Hepatitis B - Homo sapiens (human)	0
PI3K-Akt signaling pathway - Homo sapiens (human)	Influenza A - Homo sapiens (human)	0
PI3K-Akt signaling pathway - Homo sapiens (human)	Intestinal immune network for IgA production - Homo sapiens (human)	1	ITGA4
PI3K-Akt signaling pathway - Homo sapiens (human)	MAPK signaling pathway - Homo sapiens (human)	0
PI3K-Akt signaling pathway - Homo sapiens (human)	NF-kappa B signaling pathway - Homo sapiens (human)	1	SYK
PI3K-Akt signaling pathway - Homo sapiens (human)	Natural killer cell mediated cytotoxicity - Homo sapiens (human)	1	SYK
PI3K-Akt signaling pathway - Homo sapiens (human)	Nicotinate and nicotinamide metabolism - Homo sapiens (human)	0
PI3K-Akt signaling pathway - Homo sapiens (human)	Non-alcoholic fatty liver disease - Homo sapiens (human)	0
PI3K-Akt signaling pathway - Homo sapiens (human)	Olfactory transduction - Homo sapiens (human)	0
PI3K-Akt signaling pathway - Homo sapiens (human)	Osteoclast differentiation - Homo sapiens (human)	1	SYK
PI3K-Akt signaling pathway - Homo sapiens (human)	Pertussis - Homo sapiens (human)	0
PI3K-Akt signaling pathway - Homo sapiens (human)	Purine metabolism - Homo sapiens (human)	0
PI3K-Akt signaling pathway - Homo sapiens (human)	Relaxin signaling pathway - Homo sapiens (human)	2	GNG2, GNB4
PI3K-Akt signaling pathway - Homo sapiens (human)	Renin secretion - Homo sapiens (human)	0
PI3K-Akt signaling pathway - Homo sapiens (human)	Retinol metabolism - Homo sapiens (human)	0
PI3K-Akt signaling pathway - Homo sapiens (human)	Retrograde endocannabinoid signaling - Homo sapiens (human)	2	GNG2, GNB4
PI3K-Akt signaling pathway - Homo sapiens (human)	Sphingolipid signaling pathway - Homo sapiens (human)	0
PI3K-Akt signaling pathway - Homo sapiens (human)	Taurine and hypotaurine metabolism - Homo sapiens (human)	0
PI3K-Akt signaling pathway - Homo sapiens (human)	Thermogenesis - Homo sapiens (human)	0
PI3K-Akt signaling pathway - Homo sapiens (human)	Toxoplasmosis - Homo sapiens (human)	2	PIK3R5, PIK3CG
PI3K-Akt signaling pathway - Homo sapiens (human)	Tuberculosis - Homo sapiens (human)	1	SYK
PI3K-Akt signaling pathway - Homo sapiens (human)	Viral carcinogenesis - Homo sapiens (human)	1	SYK
PI3K-Akt signaling pathway - Homo sapiens (human)	alpha-Linolenic acid metabolism - Homo sapiens (human)	0
PI3K-Akt signaling pathway - Homo sapiens (human)	Adherens junction - Homo sapiens (human)	0
PI3K-Akt signaling pathway - Homo sapiens (human)	Apoptosis - Homo sapiens (human)	0
PI3K-Akt signaling pathway - Homo sapiens (human)	Arginine biosynthesis - Homo sapiens (human)	0
PI3K-Akt signaling pathway - Homo sapiens (human)	Ascorbate and aldarate metabolism - Homo sapiens (human)	0
PI3K-Akt signaling pathway - Homo sapiens (human)	Axon guidance - Homo sapiens (human)	0
PI3K-Akt signaling pathway - Homo sapiens (human)	Bacterial invasion of epithelial cells - Homo sapiens (human)	0
PI3K-Akt signaling pathway - Homo sapiens (human)	Caffeine metabolism - Homo sapiens (human)	0
PI3K-Akt signaling pathway - Homo sapiens (human)	Cellular senescence - Homo sapiens (human)	0
PI3K-Akt signaling pathway - Homo sapiens (human)	Central carbon metabolism in cancer - Homo sapiens (human)	0
PI3K-Akt signaling pathway - Homo sapiens (human)	Chemical carcinogenesis - Homo sapiens (human)	0
PI3K-Akt signaling pathway - Homo sapiens (human)	Cholesterol metabolism - Homo sapiens (human)	0
PI3K-Akt signaling pathway - Homo sapiens (human)	Choline metabolism in cancer - Homo sapiens (human)	0
PI3K-Akt signaling pathway - Homo sapiens (human)	Cytosolic DNA-sensing pathway - Homo sapiens (human)	0
PI3K-Akt signaling pathway - Homo sapiens (human)	Endocrine and other factor-regulated calcium reabsorption - Homo sapiens (human)	0
PI3K-Akt signaling pathway - Homo sapiens (human)	Endocytosis - Homo sapiens (human)	0
PI3K-Akt signaling pathway - Homo sapiens (human)	Epstein-Barr virus infection - Homo sapiens (human)	1	SYK
PI3K-Akt signaling pathway - Homo sapiens (human)	Fat digestion and absorption - Homo sapiens (human)	0
PI3K-Akt signaling pathway - Homo sapiens (human)	Fatty acid elongation - Homo sapiens (human)	0
PI3K-Akt signaling pathway - Homo sapiens (human)	Ferroptosis - Homo sapiens (human)	0
PI3K-Akt signaling pathway - Homo sapiens (human)	Fluid shear stress and atherosclerosis - Homo sapiens (human)	0
PI3K-Akt signaling pathway - Homo sapiens (human)	Focal adhesion - Homo sapiens (human)	1	ITGA4
PI3K-Akt signaling pathway - Homo sapiens (human)	Galactose metabolism - Homo sapiens (human)	1	G6PC1
PI3K-Akt signaling pathway - Homo sapiens (human)	Glutathione metabolism - Homo sapiens (human)	0
PI3K-Akt signaling pathway - Homo sapiens (human)	Glycosaminoglycan biosynthesis - heparan sulfate / heparin - Homo sapiens (human)	0
PI3K-Akt signaling pathway - Homo sapiens (human)	Glycosphingolipid biosynthesis - lacto and neolacto series - Homo sapiens (human)	0
PI3K-Akt signaling pathway - Homo sapiens (human)	Glycosylphosphatidylinositol (GPI)-anchor biosynthesis - Homo sapiens (human)	0
PI3K-Akt signaling pathway - Homo sapiens (human)	Growth hormone synthesis	1	GHR
PI3K-Akt signaling pathway - Homo sapiens (human)	HIF-1 signaling pathway - Homo sapiens (human)	0
PI3K-Akt signaling pathway - Homo sapiens (human)	Hippo signaling pathway - multiple species - Homo sapiens (human)	0
PI3K-Akt signaling pathway - Homo sapiens (human)	Human T-cell leukemia virus 1 infection - Homo sapiens (human)	0
PI3K-Akt signaling pathway - Homo sapiens (human)	Human papillomavirus infection - Homo sapiens (human)	1	ITGA4
PI3K-Akt signaling pathway - Homo sapiens (human)	Huntington disease - Homo sapiens (human)	0
PI3K-Akt signaling pathway - Homo sapiens (human)	Inflammatory bowel disease - Homo sapiens (human)	0
PI3K-Akt signaling pathway - Homo sapiens (human)	Insulin secretion - Homo sapiens (human)	0
PI3K-Akt signaling pathway - Homo sapiens (human)	Legionellosis - Homo sapiens (human)	0
PI3K-Akt signaling pathway - Homo sapiens (human)	Leishmaniasis - Homo sapiens (human)	1	ITGA4
PI3K-Akt signaling pathway - Homo sapiens (human)	Leukocyte transendothelial migration - Homo sapiens (human)	1	ITGA4
PI3K-Akt signaling pathway - Homo sapiens (human)	Linoleic acid metabolism - Homo sapiens (human)	0
PI3K-Akt signaling pathway - Homo sapiens (human)	Malaria - Homo sapiens (human)	0
PI3K-Akt signaling pathway - Homo sapiens (human)	Mannose type O-glycan biosynthesis - Homo sapiens (human)	0
PI3K-Akt signaling pathway - Homo sapiens (human)	Maturity onset diabetes of the young - Homo sapiens (human)	0
PI3K-Akt signaling pathway - Homo sapiens (human)	Metabolism of xenobiotics by cytochrome P450 - Homo sapiens (human)	0
PI3K-Akt signaling pathway - Homo sapiens (human)	MicroRNAs in cancer - Homo sapiens (human)	0
PI3K-Akt signaling pathway - Homo sapiens (human)	Necroptosis - Homo sapiens (human)	0
PI3K-Akt signaling pathway - Homo sapiens (human)	Neurotrophin signaling pathway - Homo sapiens (human)	0
PI3K-Akt signaling pathway - Homo sapiens (human)	Nitrogen metabolism - Homo sapiens (human)	0
PI3K-Akt signaling pathway - Homo sapiens (human)	One carbon pool by folate - Homo sapiens (human)	0
PI3K-Akt signaling pathway - Homo sapiens (human)	Ovarian steroidogenesis - Homo sapiens (human)	0
PI3K-Akt signaling pathway - Homo sapiens (human)	Phagosome - Homo sapiens (human)	0
PI3K-Akt signaling pathway - Homo sapiens (human)	Porphyrin and chlorophyll metabolism - Homo sapiens (human)	0
PI3K-Akt signaling pathway - Homo sapiens (human)	Primary immunodeficiency - Homo sapiens (human)	1	IL7R
PI3K-Akt signaling pathway - Homo sapiens (human)	Prolactin signaling pathway - Homo sapiens (human)	0
PI3K-Akt signaling pathway - Homo sapiens (human)	Protein digestion and absorption - Homo sapiens (human)	0
PI3K-Akt signaling pathway - Homo sapiens (human)	Protein processing in endoplasmic reticulum - Homo sapiens (human)	0
PI3K-Akt signaling pathway - Homo sapiens (human)	RIG-I-like receptor signaling pathway - Homo sapiens (human)	0
PI3K-Akt signaling pathway - Homo sapiens (human)	Renal cell carcinoma - Homo sapiens (human)	0
PI3K-Akt signaling pathway - Homo sapiens (human)	Rheumatoid arthritis - Homo sapiens (human)	0
PI3K-Akt signaling pathway - Homo sapiens (human)	Riboflavin metabolism - Homo sapiens (human)	0
PI3K-Akt signaling pathway - Homo sapiens (human)	Selenocompound metabolism - Homo sapiens (human)	0
PI3K-Akt signaling pathway - Homo sapiens (human)	Spinocerebellar ataxia - Homo sapiens (human)	0
PI3K-Akt signaling pathway - Homo sapiens (human)	Steroid hormone biosynthesis - Homo sapiens (human)	0
PI3K-Akt signaling pathway - Homo sapiens (human)	Synthesis and degradation of ketone bodies - Homo sapiens (human)	0
PI3K-Akt signaling pathway - Homo sapiens (human)	T cell receptor signaling pathway - Homo sapiens (human)	0
PI3K-Akt signaling pathway - Homo sapiens (human)	TGF-beta signaling pathway - Homo sapiens (human)	0
PI3K-Akt signaling pathway - Homo sapiens (human)	Taste transduction - Homo sapiens (human)	0
PI3K-Akt signaling pathway - Homo sapiens (human)	Terpenoid backbone biosynthesis - Homo sapiens (human)	0
PI3K-Akt signaling pathway - Homo sapiens (human)	Th17 cell differentiation - Homo sapiens (human)	0
PI3K-Akt signaling pathway - Homo sapiens (human)	Thyroid hormone synthesis - Homo sapiens (human)	0
PI3K-Akt signaling pathway - Homo sapiens (human)	Type II diabetes mellitus - Homo sapiens (human)	0
PI3K-Akt signaling pathway - Homo sapiens (human)	Vasopressin-regulated water reabsorption - Homo sapiens (human)	0
PI3K-Akt signaling pathway - Homo sapiens (human)	secretion and action - Homo sapiens (human)	1	GHR
Coronavirus disease - COVID-19 - Homo sapiens (human)	Insulin resistance - Homo sapiens (human)	0
Coronavirus disease - COVID-19 - Homo sapiens (human)	Valine	0
Coronavirus disease - COVID-19 - Homo sapiens (human)	leucine and isoleucine degradation - Homo sapiens (human)	0
Coronavirus disease - COVID-19 - Homo sapiens (human)	FoxO signaling pathway - Homo sapiens (human)	0
Coronavirus disease - COVID-19 - Homo sapiens (human)	Glucagon signaling pathway - Homo sapiens (human)	0
Coronavirus disease - COVID-19 - Homo sapiens (human)	Glycine	0
Coronavirus disease - COVID-19 - Homo sapiens (human)	Pathways in cancer - Homo sapiens (human)	1	F2
Coronavirus disease - COVID-19 - Homo sapiens (human)	serine and threonine metabolism - Homo sapiens (human)	0
Coronavirus disease - COVID-19 - Homo sapiens (human)	AMPK signaling pathway - Homo sapiens (human)	0
Coronavirus disease - COVID-19 - Homo sapiens (human)	Butanoate metabolism - Homo sapiens (human)	0
Coronavirus disease - COVID-19 - Homo sapiens (human)	beta-Alanine metabolism - Homo sapiens (human)	0
Coronavirus disease - COVID-19 - Homo sapiens (human)	Neuroactive ligand-receptor interaction - Homo sapiens (human)	1	F2
Coronavirus disease - COVID-19 - Homo sapiens (human)	Primary bile acid biosynthesis - Homo sapiens (human)	0
Coronavirus disease - COVID-19 - Homo sapiens (human)	Pyruvate metabolism - Homo sapiens (human)	0
Coronavirus disease - COVID-19 - Homo sapiens (human)	Tryptophan metabolism - Homo sapiens (human)	0
Coronavirus disease - COVID-19 - Homo sapiens (human)	Adipocytokine signaling pathway - Homo sapiens (human)	0
Coronavirus disease - COVID-19 - Homo sapiens (human)	Apelin signaling pathway - Homo sapiens (human)	0
Coronavirus disease - COVID-19 - Homo sapiens (human)	Arachidonic acid metabolism - Homo sapiens (human)	0
Coronavirus disease - COVID-19 - Homo sapiens (human)	Cysteine and methionine metabolism - Homo sapiens (human)	0
Coronavirus disease - COVID-19 - Homo sapiens (human)	Insulin signaling pathway - Homo sapiens (human)	0
Coronavirus disease - COVID-19 - Homo sapiens (human)	Lysine degradation - Homo sapiens (human)	0
Coronavirus disease - COVID-19 - Homo sapiens (human)	Platelet activation - Homo sapiens (human)	2	F2, SYK
Coronavirus disease - COVID-19 - Homo sapiens (human)	Propanoate metabolism - Homo sapiens (human)	0
Coronavirus disease - COVID-19 - Homo sapiens (human)	Regulation of actin cytoskeleton - Homo sapiens (human)	1	F2
Coronavirus disease - COVID-19 - Homo sapiens (human)	Bile secretion - Homo sapiens (human)	0
Coronavirus disease - COVID-19 - Homo sapiens (human)	Biosynthesis of unsaturated fatty acids - Homo sapiens (human)	0
Coronavirus disease - COVID-19 - Homo sapiens (human)	Chemokine signaling pathway - Homo sapiens (human)	0
Coronavirus disease - COVID-19 - Homo sapiens (human)	Fatty acid degradation - Homo sapiens (human)	0
Coronavirus disease - COVID-19 - Homo sapiens (human)	Glycolysis / Gluconeogenesis - Homo sapiens (human)	0
Coronavirus disease - COVID-19 - Homo sapiens (human)	Glyoxylate and dicarboxylate metabolism - Homo sapiens (human)	0
Coronavirus disease - COVID-19 - Homo sapiens (human)	Pathogenic Escherichia coli infection - Homo sapiens (human)	2	F2, NLRP3
Coronavirus disease - COVID-19 - Homo sapiens (human)	Phospholipase D signaling pathway - Homo sapiens (human)	2	F2, SYK
Coronavirus disease - COVID-19 - Homo sapiens (human)	Alanine	0
Coronavirus disease - COVID-19 - Homo sapiens (human)	Arginine and proline metabolism - Homo sapiens (human)	0
Coronavirus disease - COVID-19 - Homo sapiens (human)	Cytokine-cytokine receptor interaction - Homo sapiens (human)	0
Coronavirus disease - COVID-19 - Homo sapiens (human)	Hypertrophic cardiomyopathy - Homo sapiens (human)	0
Coronavirus disease - COVID-19 - Homo sapiens (human)	Kaposi sarcoma-associated herpesvirus infection - Homo sapiens (human)	1	SYK
Coronavirus disease - COVID-19 - Homo sapiens (human)	Oxytocin signaling pathway - Homo sapiens (human)	0
Coronavirus disease - COVID-19 - Homo sapiens (human)	Prion disease - Homo sapiens (human)	3	C8A, C6, C8B
Coronavirus disease - COVID-19 - Homo sapiens (human)	Systemic lupus erythematosus - Homo sapiens (human)	3	C8A, C6, C8B
Coronavirus disease - COVID-19 - Homo sapiens (human)	Yersinia infection - Homo sapiens (human)	1	NLRP3
Coronavirus disease - COVID-19 - Homo sapiens (human)	aspartate and glutamate metabolism - Homo sapiens (human)	0
Coronavirus disease - COVID-19 - Homo sapiens (human)	cGMP-PKG signaling pathway - Homo sapiens (human)	0
Coronavirus disease - COVID-19 - Homo sapiens (human)	Adrenergic signaling in cardiomyocytes - Homo sapiens (human)	0
Coronavirus disease - COVID-19 - Homo sapiens (human)	Cholinergic synapse - Homo sapiens (human)	0
Coronavirus disease - COVID-19 - Homo sapiens (human)	Citrate cycle (TCA cycle) - Homo sapiens (human)	0
Coronavirus disease - COVID-19 - Homo sapiens (human)	Glycerophospholipid metabolism - Homo sapiens (human)	0
Coronavirus disease - COVID-19 - Homo sapiens (human)	Human cytomegalovirus infection - Homo sapiens (human)	1	STING1
Coronavirus disease - COVID-19 - Homo sapiens (human)	Human immunodeficiency virus 1 infection - Homo sapiens (human)	1	STING1
Coronavirus disease - COVID-19 - Homo sapiens (human)	Inflammatory mediator regulation of TRP channels - Homo sapiens (human)	0
Coronavirus disease - COVID-19 - Homo sapiens (human)	Inositol phosphate metabolism - Homo sapiens (human)	0
Coronavirus disease - COVID-19 - Homo sapiens (human)	Longevity regulating pathway - Homo sapiens (human)	0
Coronavirus disease - COVID-19 - Homo sapiens (human)	Longevity regulating pathway - multiple species - Homo sapiens (human)	0
Coronavirus disease - COVID-19 - Homo sapiens (human)	Pantothenate and CoA biosynthesis - Homo sapiens (human)	0
Coronavirus disease - COVID-19 - Homo sapiens (human)	Phenylalanine metabolism - Homo sapiens (human)	0
Coronavirus disease - COVID-19 - Homo sapiens (human)	Proteoglycans in cancer - Homo sapiens (human)	0
Coronavirus disease - COVID-19 - Homo sapiens (human)	Proximal tubule bicarbonate reclamation - Homo sapiens (human)	0
Coronavirus disease - COVID-19 - Homo sapiens (human)	Staphylococcus aureus infection - Homo sapiens (human)	2	MASP2, MASP1
Coronavirus disease - COVID-19 - Homo sapiens (human)	Tight junction - Homo sapiens (human)	0
Coronavirus disease - COVID-19 - Homo sapiens (human)	Amoebiasis - Homo sapiens (human)	2	C8A, C8B
Coronavirus disease - COVID-19 - Homo sapiens (human)	Amyotrophic lateral sclerosis - Homo sapiens (human)	0
Coronavirus disease - COVID-19 - Homo sapiens (human)	Arrhythmogenic right ventricular cardiomyopathy - Homo sapiens (human)	0
Coronavirus disease - COVID-19 - Homo sapiens (human)	C-type lectin receptor signaling pathway - Homo sapiens (human)	2	SYK, NLRP3
Coronavirus disease - COVID-19 - Homo sapiens (human)	Calcium signaling pathway - Homo sapiens (human)	0
Coronavirus disease - COVID-19 - Homo sapiens (human)	Circadian rhythm - Homo sapiens (human)	0
Coronavirus disease - COVID-19 - Homo sapiens (human)	D-Arginine and D-ornithine metabolism - Homo sapiens (human)	0
Coronavirus disease - COVID-19 - Homo sapiens (human)	Dilated cardiomyopathy - Homo sapiens (human)	0
Coronavirus disease - COVID-19 - Homo sapiens (human)	Drug metabolism - other enzymes - Homo sapiens (human)	0
Coronavirus disease - COVID-19 - Homo sapiens (human)	Fc epsilon RI signaling pathway - Homo sapiens (human)	1	SYK
Coronavirus disease - COVID-19 - Homo sapiens (human)	GABAergic synapse - Homo sapiens (human)	0
Coronavirus disease - COVID-19 - Homo sapiens (human)	Herpes simplex virus 1 infection - Homo sapiens (human)	2	STING1, SYK
Coronavirus disease - COVID-19 - Homo sapiens (human)	Histidine metabolism - Homo sapiens (human)	0
Coronavirus disease - COVID-19 - Homo sapiens (human)	JAK-STAT signaling pathway - Homo sapiens (human)	0
Coronavirus disease - COVID-19 - Homo sapiens (human)	Lipid and atherosclerosis - Homo sapiens (human)	1	NLRP3
Coronavirus disease - COVID-19 - Homo sapiens (human)	Mineral absorption - Homo sapiens (human)	0
Coronavirus disease - COVID-19 - Homo sapiens (human)	Morphine addiction - Homo sapiens (human)	0
Coronavirus disease - COVID-19 - Homo sapiens (human)	NOD-like receptor signaling pathway - Homo sapiens (human)	2	STING1, NLRP3
Coronavirus disease - COVID-19 - Homo sapiens (human)	Neutrophil extracellular trap formation - Homo sapiens (human)	1	SYK
Coronavirus disease - COVID-19 - Homo sapiens (human)	Pathways of neurodegeneration - multiple diseases - Homo sapiens (human)	0
Coronavirus disease - COVID-19 - Homo sapiens (human)	Phenylalanine	0
Coronavirus disease - COVID-19 - Homo sapiens (human)	Phosphatidylinositol signaling system - Homo sapiens (human)	0
Coronavirus disease - COVID-19 - Homo sapiens (human)	Pyrimidine metabolism - Homo sapiens (human)	0
Coronavirus disease - COVID-19 - Homo sapiens (human)	Rap1 signaling pathway - Homo sapiens (human)	0
Coronavirus disease - COVID-19 - Homo sapiens (human)	Ras signaling pathway - Homo sapiens (human)	0
Coronavirus disease - COVID-19 - Homo sapiens (human)	Salmonella infection - Homo sapiens (human)	1	NLRP3
Coronavirus disease - COVID-19 - Homo sapiens (human)	Serotonergic synapse - Homo sapiens (human)	0
Coronavirus disease - COVID-19 - Homo sapiens (human)	Shigellosis - Homo sapiens (human)	2	STING1, NLRP3
Coronavirus disease - COVID-19 - Homo sapiens (human)	Starch and sucrose metabolism - Homo sapiens (human)	0
Coronavirus disease - COVID-19 - Homo sapiens (human)	Tyrosine metabolism - Homo sapiens (human)	0
Coronavirus disease - COVID-19 - Homo sapiens (human)	Ubiquinone and other terpenoid-quinone biosynthesis - Homo sapiens (human)	0
Coronavirus disease - COVID-19 - Homo sapiens (human)	cAMP signaling pathway - Homo sapiens (human)	0
Coronavirus disease - COVID-19 - Homo sapiens (human)	tyrosine and tryptophan biosynthesis - Homo sapiens (human)	0
Coronavirus disease - COVID-19 - Homo sapiens (human)	ABC transporters - Homo sapiens (human)	0
Coronavirus disease - COVID-19 - Homo sapiens (human)	African trypanosomiasis - Homo sapiens (human)	0
Coronavirus disease - COVID-19 - Homo sapiens (human)	Alcoholism - Homo sapiens (human)	0
Coronavirus disease - COVID-19 - Homo sapiens (human)	B cell receptor signaling pathway - Homo sapiens (human)	1	SYK
Coronavirus disease - COVID-19 - Homo sapiens (human)	Carbohydrate digestion and absorption - Homo sapiens (human)	0
Coronavirus disease - COVID-19 - Homo sapiens (human)	Cardiac muscle contraction - Homo sapiens (human)	0
Coronavirus disease - COVID-19 - Homo sapiens (human)	Cell adhesion molecules - Homo sapiens (human)	0
Coronavirus disease - COVID-19 - Homo sapiens (human)	Chagas disease - Homo sapiens (human)	0
Coronavirus disease - COVID-19 - Homo sapiens (human)	Circadian entrainment - Homo sapiens (human)	0
Coronavirus disease - COVID-19 - Homo sapiens (human)	Dopaminergic synapse - Homo sapiens (human)	0
Coronavirus disease - COVID-19 - Homo sapiens (human)	Drug metabolism - cytochrome P450 - Homo sapiens (human)	0
Coronavirus disease - COVID-19 - Homo sapiens (human)	ECM-receptor interaction - Homo sapiens (human)	0
Coronavirus disease - COVID-19 - Homo sapiens (human)	Fc gamma R-mediated phagocytosis - Homo sapiens (human)	1	SYK
Coronavirus disease - COVID-19 - Homo sapiens (human)	Fructose and mannose metabolism - Homo sapiens (human)	0
Coronavirus disease - COVID-19 - Homo sapiens (human)	Glutamatergic synapse - Homo sapiens (human)	0
Coronavirus disease - COVID-19 - Homo sapiens (human)	Glycerolipid metabolism - Homo sapiens (human)	0
Coronavirus disease - COVID-19 - Homo sapiens (human)	Glycosaminoglycan biosynthesis - chondroitin sulfate / dermatan sulfate - Homo sapiens (human)	0
Coronavirus disease - COVID-19 - Homo sapiens (human)	Hematopoietic cell lineage - Homo sapiens (human)	0
Coronavirus disease - COVID-19 - Homo sapiens (human)	Hepatitis B - Homo sapiens (human)	0
Coronavirus disease - COVID-19 - Homo sapiens (human)	Influenza A - Homo sapiens (human)	1	NLRP3
Coronavirus disease - COVID-19 - Homo sapiens (human)	Intestinal immune network for IgA production - Homo sapiens (human)	0
Coronavirus disease - COVID-19 - Homo sapiens (human)	MAPK signaling pathway - Homo sapiens (human)	0
Coronavirus disease - COVID-19 - Homo sapiens (human)	NF-kappa B signaling pathway - Homo sapiens (human)	1	SYK
Coronavirus disease - COVID-19 - Homo sapiens (human)	Natural killer cell mediated cytotoxicity - Homo sapiens (human)	1	SYK
Coronavirus disease - COVID-19 - Homo sapiens (human)	Nicotinate and nicotinamide metabolism - Homo sapiens (human)	0
Coronavirus disease - COVID-19 - Homo sapiens (human)	Non-alcoholic fatty liver disease - Homo sapiens (human)	0
Coronavirus disease - COVID-19 - Homo sapiens (human)	Olfactory transduction - Homo sapiens (human)	0
Coronavirus disease - COVID-19 - Homo sapiens (human)	Osteoclast differentiation - Homo sapiens (human)	1	SYK
Coronavirus disease - COVID-19 - Homo sapiens (human)	Pertussis - Homo sapiens (human)	1	NLRP3
Coronavirus disease - COVID-19 - Homo sapiens (human)	Purine metabolism - Homo sapiens (human)	0
Coronavirus disease - COVID-19 - Homo sapiens (human)	Relaxin signaling pathway - Homo sapiens (human)	0
Coronavirus disease - COVID-19 - Homo sapiens (human)	Renin secretion - Homo sapiens (human)	0
Coronavirus disease - COVID-19 - Homo sapiens (human)	Retinol metabolism - Homo sapiens (human)	0
Coronavirus disease - COVID-19 - Homo sapiens (human)	Retrograde endocannabinoid signaling - Homo sapiens (human)	0
Coronavirus disease - COVID-19 - Homo sapiens (human)	Sphingolipid signaling pathway - Homo sapiens (human)	0
Coronavirus disease - COVID-19 - Homo sapiens (human)	Taurine and hypotaurine metabolism - Homo sapiens (human)	0
Coronavirus disease - COVID-19 - Homo sapiens (human)	Thermogenesis - Homo sapiens (human)	0
Coronavirus disease - COVID-19 - Homo sapiens (human)	Toxoplasmosis - Homo sapiens (human)	0
Coronavirus disease - COVID-19 - Homo sapiens (human)	Tuberculosis - Homo sapiens (human)	1	SYK
Coronavirus disease - COVID-19 - Homo sapiens (human)	Viral carcinogenesis - Homo sapiens (human)	1	SYK
Coronavirus disease - COVID-19 - Homo sapiens (human)	alpha-Linolenic acid metabolism - Homo sapiens (human)	0
Coronavirus disease - COVID-19 - Homo sapiens (human)	Adherens junction - Homo sapiens (human)	0
Coronavirus disease - COVID-19 - Homo sapiens (human)	Apoptosis - Homo sapiens (human)	0
Coronavirus disease - COVID-19 - Homo sapiens (human)	Arginine biosynthesis - Homo sapiens (human)	0
Coronavirus disease - COVID-19 - Homo sapiens (human)	Ascorbate and aldarate metabolism - Homo sapiens (human)	0
Coronavirus disease - COVID-19 - Homo sapiens (human)	Axon guidance - Homo sapiens (human)	0
Coronavirus disease - COVID-19 - Homo sapiens (human)	Bacterial invasion of epithelial cells - Homo sapiens (human)	0
Coronavirus disease - COVID-19 - Homo sapiens (human)	Caffeine metabolism - Homo sapiens (human)	0
Coronavirus disease - COVID-19 - Homo sapiens (human)	Cellular senescence - Homo sapiens (human)	0
Coronavirus disease - COVID-19 - Homo sapiens (human)	Central carbon metabolism in cancer - Homo sapiens (human)	0
Coronavirus disease - COVID-19 - Homo sapiens (human)	Chemical carcinogenesis - Homo sapiens (human)	0
Coronavirus disease - COVID-19 - Homo sapiens (human)	Cholesterol metabolism - Homo sapiens (human)	0
Coronavirus disease - COVID-19 - Homo sapiens (human)	Choline metabolism in cancer - Homo sapiens (human)	0
Coronavirus disease - COVID-19 - Homo sapiens (human)	Cytosolic DNA-sensing pathway - Homo sapiens (human)	1	STING1
Coronavirus disease - COVID-19 - Homo sapiens (human)	Endocrine and other factor-regulated calcium reabsorption - Homo sapiens (human)	0
Coronavirus disease - COVID-19 - Homo sapiens (human)	Endocytosis - Homo sapiens (human)	0
Coronavirus disease - COVID-19 - Homo sapiens (human)	Epstein-Barr virus infection - Homo sapiens (human)	1	SYK
Coronavirus disease - COVID-19 - Homo sapiens (human)	Fat digestion and absorption - Homo sapiens (human)	0
Coronavirus disease - COVID-19 - Homo sapiens (human)	Fatty acid elongation - Homo sapiens (human)	0
Coronavirus disease - COVID-19 - Homo sapiens (human)	Ferroptosis - Homo sapiens (human)	0
Coronavirus disease - COVID-19 - Homo sapiens (human)	Fluid shear stress and atherosclerosis - Homo sapiens (human)	0
Coronavirus disease - COVID-19 - Homo sapiens (human)	Focal adhesion - Homo sapiens (human)	0
Coronavirus disease - COVID-19 - Homo sapiens (human)	Galactose metabolism - Homo sapiens (human)	0
Coronavirus disease - COVID-19 - Homo sapiens (human)	Glutathione metabolism - Homo sapiens (human)	0
Coronavirus disease - COVID-19 - Homo sapiens (human)	Glycosaminoglycan biosynthesis - heparan sulfate / heparin - Homo sapiens (human)	0
Coronavirus disease - COVID-19 - Homo sapiens (human)	Glycosphingolipid biosynthesis - lacto and neolacto series - Homo sapiens (human)	0
Coronavirus disease - COVID-19 - Homo sapiens (human)	Glycosylphosphatidylinositol (GPI)-anchor biosynthesis - Homo sapiens (human)	0
Coronavirus disease - COVID-19 - Homo sapiens (human)	Growth hormone synthesis	0
Coronavirus disease - COVID-19 - Homo sapiens (human)	HIF-1 signaling pathway - Homo sapiens (human)	0
Coronavirus disease - COVID-19 - Homo sapiens (human)	Hippo signaling pathway - multiple species - Homo sapiens (human)	0
Coronavirus disease - COVID-19 - Homo sapiens (human)	Human T-cell leukemia virus 1 infection - Homo sapiens (human)	0
Coronavirus disease - COVID-19 - Homo sapiens (human)	Human papillomavirus infection - Homo sapiens (human)	0
Coronavirus disease - COVID-19 - Homo sapiens (human)	Huntington disease - Homo sapiens (human)	0
Coronavirus disease - COVID-19 - Homo sapiens (human)	Inflammatory bowel disease - Homo sapiens (human)	0
Coronavirus disease - COVID-19 - Homo sapiens (human)	Insulin secretion - Homo sapiens (human)	0
Coronavirus disease - COVID-19 - Homo sapiens (human)	Legionellosis - Homo sapiens (human)	0
Coronavirus disease - COVID-19 - Homo sapiens (human)	Leishmaniasis - Homo sapiens (human)	0
Coronavirus disease - COVID-19 - Homo sapiens (human)	Leukocyte transendothelial migration - Homo sapiens (human)	0
Coronavirus disease - COVID-19 - Homo sapiens (human)	Linoleic acid metabolism - Homo sapiens (human)	0
Coronavirus disease - COVID-19 - Homo sapiens (human)	Malaria - Homo sapiens (human)	0
Coronavirus disease - COVID-19 - Homo sapiens (human)	Mannose type O-glycan biosynthesis - Homo sapiens (human)	0
Coronavirus disease - COVID-19 - Homo sapiens (human)	Maturity onset diabetes of the young - Homo sapiens (human)	0
Coronavirus disease - COVID-19 - Homo sapiens (human)	Metabolism of xenobiotics by cytochrome P450 - Homo sapiens (human)	0
Coronavirus disease - COVID-19 - Homo sapiens (human)	MicroRNAs in cancer - Homo sapiens (human)	0
Coronavirus disease - COVID-19 - Homo sapiens (human)	Necroptosis - Homo sapiens (human)	1	NLRP3
Coronavirus disease - COVID-19 - Homo sapiens (human)	Neurotrophin signaling pathway - Homo sapiens (human)	0
Coronavirus disease - COVID-19 - Homo sapiens (human)	Nitrogen metabolism - Homo sapiens (human)	0
Coronavirus disease - COVID-19 - Homo sapiens (human)	One carbon pool by folate - Homo sapiens (human)	0
Coronavirus disease - COVID-19 - Homo sapiens (human)	Ovarian steroidogenesis - Homo sapiens (human)	0
Coronavirus disease - COVID-19 - Homo sapiens (human)	Phagosome - Homo sapiens (human)	0
Coronavirus disease - COVID-19 - Homo sapiens (human)	Porphyrin and chlorophyll metabolism - Homo sapiens (human)	0
Coronavirus disease - COVID-19 - Homo sapiens (human)	Primary immunodeficiency - Homo sapiens (human)	0
Coronavirus disease - COVID-19 - Homo sapiens (human)	Prolactin signaling pathway - Homo sapiens (human)	0
Coronavirus disease - COVID-19 - Homo sapiens (human)	Protein digestion and absorption - Homo sapiens (human)	0
Coronavirus disease - COVID-19 - Homo sapiens (human)	Protein processing in endoplasmic reticulum - Homo sapiens (human)	0
Coronavirus disease - COVID-19 - Homo sapiens (human)	RIG-I-like receptor signaling pathway - Homo sapiens (human)	1	STING1
Coronavirus disease - COVID-19 - Homo sapiens (human)	Renal cell carcinoma - Homo sapiens (human)	0
Coronavirus disease - COVID-19 - Homo sapiens (human)	Rheumatoid arthritis - Homo sapiens (human)	0
Coronavirus disease - COVID-19 - Homo sapiens (human)	Riboflavin metabolism - Homo sapiens (human)	0
Coronavirus disease - COVID-19 - Homo sapiens (human)	Selenocompound metabolism - Homo sapiens (human)	0
Coronavirus disease - COVID-19 - Homo sapiens (human)	Spinocerebellar ataxia - Homo sapiens (human)	0
Coronavirus disease - COVID-19 - Homo sapiens (human)	Steroid hormone biosynthesis - Homo sapiens (human)	0
Coronavirus disease - COVID-19 - Homo sapiens (human)	Synthesis and degradation of ketone bodies - Homo sapiens (human)	0
Coronavirus disease - COVID-19 - Homo sapiens (human)	T cell receptor signaling pathway - Homo sapiens (human)	0
Coronavirus disease - COVID-19 - Homo sapiens (human)	TGF-beta signaling pathway - Homo sapiens (human)	0
Coronavirus disease - COVID-19 - Homo sapiens (human)	Taste transduction - Homo sapiens (human)	0
Coronavirus disease - COVID-19 - Homo sapiens (human)	Terpenoid backbone biosynthesis - Homo sapiens (human)	0
Coronavirus disease - COVID-19 - Homo sapiens (human)	Th17 cell differentiation - Homo sapiens (human)	0
Coronavirus disease - COVID-19 - Homo sapiens (human)	Thyroid hormone synthesis - Homo sapiens (human)	0
Coronavirus disease - COVID-19 - Homo sapiens (human)	Type II diabetes mellitus - Homo sapiens (human)	0
Coronavirus disease - COVID-19 - Homo sapiens (human)	Vasopressin-regulated water reabsorption - Homo sapiens (human)	0
Coronavirus disease - COVID-19 - Homo sapiens (human)	secretion and action - Homo sapiens (human)	0
Insulin resistance - Homo sapiens (human)	Valine	0
Insulin resistance - Homo sapiens (human)	leucine and isoleucine degradation - Homo sapiens (human)	0
Insulin resistance - Homo sapiens (human)	FoxO signaling pathway - Homo sapiens (human)	4	PCK2, PRKAG2, PCK1, G6PC1
Insulin resistance - Homo sapiens (human)	Glucagon signaling pathway - Homo sapiens (human)	5	PCK2, PRKAG2, PCK1, SLC2A2, G6PC1
Insulin resistance - Homo sapiens (human)	Glycine	0
Insulin resistance - Homo sapiens (human)	Pathways in cancer - Homo sapiens (human)	0
Insulin resistance - Homo sapiens (human)	serine and threonine metabolism - Homo sapiens (human)	0
Insulin resistance - Homo sapiens (human)	AMPK signaling pathway - Homo sapiens (human)	4	PCK2, PRKAG2, PCK1, G6PC1
Insulin resistance - Homo sapiens (human)	Butanoate metabolism - Homo sapiens (human)	0
Insulin resistance - Homo sapiens (human)	beta-Alanine metabolism - Homo sapiens (human)	0
Insulin resistance - Homo sapiens (human)	Neuroactive ligand-receptor interaction - Homo sapiens (human)	0
Insulin resistance - Homo sapiens (human)	Primary bile acid biosynthesis - Homo sapiens (human)	1	SLC27A5
Insulin resistance - Homo sapiens (human)	Pyruvate metabolism - Homo sapiens (human)	2	PCK2, PCK1
Insulin resistance - Homo sapiens (human)	Tryptophan metabolism - Homo sapiens (human)	0
Insulin resistance - Homo sapiens (human)	Adipocytokine signaling pathway - Homo sapiens (human)	4	PCK2, PRKAG2, PCK1, G6PC1
Insulin resistance - Homo sapiens (human)	Apelin signaling pathway - Homo sapiens (human)	1	PRKAG2
Insulin resistance - Homo sapiens (human)	Arachidonic acid metabolism - Homo sapiens (human)	0
Insulin resistance - Homo sapiens (human)	Cysteine and methionine metabolism - Homo sapiens (human)	0
Insulin resistance - Homo sapiens (human)	Insulin signaling pathway - Homo sapiens (human)	4	PCK2, PRKAG2, PCK1, G6PC1
Insulin resistance - Homo sapiens (human)	Lysine degradation - Homo sapiens (human)	0
Insulin resistance - Homo sapiens (human)	Platelet activation - Homo sapiens (human)	0
Insulin resistance - Homo sapiens (human)	Propanoate metabolism - Homo sapiens (human)	0
Insulin resistance - Homo sapiens (human)	Regulation of actin cytoskeleton - Homo sapiens (human)	0
Insulin resistance - Homo sapiens (human)	Bile secretion - Homo sapiens (human)	1	SLC27A5
Insulin resistance - Homo sapiens (human)	Biosynthesis of unsaturated fatty acids - Homo sapiens (human)	0
Insulin resistance - Homo sapiens (human)	Chemokine signaling pathway - Homo sapiens (human)	0
Insulin resistance - Homo sapiens (human)	Fatty acid degradation - Homo sapiens (human)	0
Insulin resistance - Homo sapiens (human)	Glycolysis / Gluconeogenesis - Homo sapiens (human)	3	PCK2, PCK1, G6PC1
Insulin resistance - Homo sapiens (human)	Glyoxylate and dicarboxylate metabolism - Homo sapiens (human)	0
Insulin resistance - Homo sapiens (human)	Pathogenic Escherichia coli infection - Homo sapiens (human)	0
Insulin resistance - Homo sapiens (human)	Phospholipase D signaling pathway - Homo sapiens (human)	0
Insulin resistance - Homo sapiens (human)	Alanine	0
Insulin resistance - Homo sapiens (human)	Arginine and proline metabolism - Homo sapiens (human)	0
Insulin resistance - Homo sapiens (human)	Cytokine-cytokine receptor interaction - Homo sapiens (human)	0
Insulin resistance - Homo sapiens (human)	Hypertrophic cardiomyopathy - Homo sapiens (human)	1	PRKAG2
Insulin resistance - Homo sapiens (human)	Kaposi sarcoma-associated herpesvirus infection - Homo sapiens (human)	0
Insulin resistance - Homo sapiens (human)	Oxytocin signaling pathway - Homo sapiens (human)	1	PRKAG2
Insulin resistance - Homo sapiens (human)	Prion disease - Homo sapiens (human)	0
Insulin resistance - Homo sapiens (human)	Systemic lupus erythematosus - Homo sapiens (human)	0
Insulin resistance - Homo sapiens (human)	Yersinia infection - Homo sapiens (human)	0
Insulin resistance - Homo sapiens (human)	aspartate and glutamate metabolism - Homo sapiens (human)	0
Insulin resistance - Homo sapiens (human)	cGMP-PKG signaling pathway - Homo sapiens (human)	0
Insulin resistance - Homo sapiens (human)	Adrenergic signaling in cardiomyocytes - Homo sapiens (human)	0
Insulin resistance - Homo sapiens (human)	Cholinergic synapse - Homo sapiens (human)	0
Insulin resistance - Homo sapiens (human)	Citrate cycle (TCA cycle) - Homo sapiens (human)	2	PCK2, PCK1
Insulin resistance - Homo sapiens (human)	Glycerophospholipid metabolism - Homo sapiens (human)	0
Insulin resistance - Homo sapiens (human)	Human cytomegalovirus infection - Homo sapiens (human)	0
Insulin resistance - Homo sapiens (human)	Human immunodeficiency virus 1 infection - Homo sapiens (human)	0
Insulin resistance - Homo sapiens (human)	Inflammatory mediator regulation of TRP channels - Homo sapiens (human)	0
Insulin resistance - Homo sapiens (human)	Inositol phosphate metabolism - Homo sapiens (human)	0
Insulin resistance - Homo sapiens (human)	Longevity regulating pathway - Homo sapiens (human)	1	PRKAG2
Insulin resistance - Homo sapiens (human)	Longevity regulating pathway - multiple species - Homo sapiens (human)	1	PRKAG2
Insulin resistance - Homo sapiens (human)	Pantothenate and CoA biosynthesis - Homo sapiens (human)	0
Insulin resistance - Homo sapiens (human)	Phenylalanine metabolism - Homo sapiens (human)	0
Insulin resistance - Homo sapiens (human)	Proteoglycans in cancer - Homo sapiens (human)	0
Insulin resistance - Homo sapiens (human)	Proximal tubule bicarbonate reclamation - Homo sapiens (human)	2	PCK2, PCK1
Insulin resistance - Homo sapiens (human)	Staphylococcus aureus infection - Homo sapiens (human)	0
Insulin resistance - Homo sapiens (human)	Tight junction - Homo sapiens (human)	1	PRKAG2
Insulin resistance - Homo sapiens (human)	Amoebiasis - Homo sapiens (human)	0
Insulin resistance - Homo sapiens (human)	Amyotrophic lateral sclerosis - Homo sapiens (human)	0
Insulin resistance - Homo sapiens (human)	Arrhythmogenic right ventricular cardiomyopathy - Homo sapiens (human)	0
Insulin resistance - Homo sapiens (human)	C-type lectin receptor signaling pathway - Homo sapiens (human)	0
Insulin resistance - Homo sapiens (human)	Calcium signaling pathway - Homo sapiens (human)	0
Insulin resistance - Homo sapiens (human)	Circadian rhythm - Homo sapiens (human)	1	PRKAG2
Insulin resistance - Homo sapiens (human)	D-Arginine and D-ornithine metabolism - Homo sapiens (human)	0
Insulin resistance - Homo sapiens (human)	Dilated cardiomyopathy - Homo sapiens (human)	0
Insulin resistance - Homo sapiens (human)	Drug metabolism - other enzymes - Homo sapiens (human)	0
Insulin resistance - Homo sapiens (human)	Fc epsilon RI signaling pathway - Homo sapiens (human)	0
Insulin resistance - Homo sapiens (human)	GABAergic synapse - Homo sapiens (human)	0
Insulin resistance - Homo sapiens (human)	Herpes simplex virus 1 infection - Homo sapiens (human)	0
Insulin resistance - Homo sapiens (human)	Histidine metabolism - Homo sapiens (human)	0
Insulin resistance - Homo sapiens (human)	JAK-STAT signaling pathway - Homo sapiens (human)	0
Insulin resistance - Homo sapiens (human)	Lipid and atherosclerosis - Homo sapiens (human)	0
Insulin resistance - Homo sapiens (human)	Mineral absorption - Homo sapiens (human)	0
Insulin resistance - Homo sapiens (human)	Morphine addiction - Homo sapiens (human)	0
Insulin resistance - Homo sapiens (human)	NOD-like receptor signaling pathway - Homo sapiens (human)	0
Insulin resistance - Homo sapiens (human)	Neutrophil extracellular trap formation - Homo sapiens (human)	0
Insulin resistance - Homo sapiens (human)	Pathways of neurodegeneration - multiple diseases - Homo sapiens (human)	0
Insulin resistance - Homo sapiens (human)	Phenylalanine	0
Insulin resistance - Homo sapiens (human)	Phosphatidylinositol signaling system - Homo sapiens (human)	0
Insulin resistance - Homo sapiens (human)	Pyrimidine metabolism - Homo sapiens (human)	0
Insulin resistance - Homo sapiens (human)	Rap1 signaling pathway - Homo sapiens (human)	0
Insulin resistance - Homo sapiens (human)	Ras signaling pathway - Homo sapiens (human)	0
Insulin resistance - Homo sapiens (human)	Salmonella infection - Homo sapiens (human)	0
Insulin resistance - Homo sapiens (human)	Serotonergic synapse - Homo sapiens (human)	0
Insulin resistance - Homo sapiens (human)	Shigellosis - Homo sapiens (human)	0
Insulin resistance - Homo sapiens (human)	Starch and sucrose metabolism - Homo sapiens (human)	1	G6PC1
Insulin resistance - Homo sapiens (human)	Tyrosine metabolism - Homo sapiens (human)	0
Insulin resistance - Homo sapiens (human)	Ubiquinone and other terpenoid-quinone biosynthesis - Homo sapiens (human)	0
Insulin resistance - Homo sapiens (human)	cAMP signaling pathway - Homo sapiens (human)	0
Insulin resistance - Homo sapiens (human)	tyrosine and tryptophan biosynthesis - Homo sapiens (human)	0
Insulin resistance - Homo sapiens (human)	ABC transporters - Homo sapiens (human)	0
Insulin resistance - Homo sapiens (human)	African trypanosomiasis - Homo sapiens (human)	0
Insulin resistance - Homo sapiens (human)	Alcoholism - Homo sapiens (human)	0
Insulin resistance - Homo sapiens (human)	B cell receptor signaling pathway - Homo sapiens (human)	0
Insulin resistance - Homo sapiens (human)	Carbohydrate digestion and absorption - Homo sapiens (human)	2	SLC2A2, G6PC1
Insulin resistance - Homo sapiens (human)	Cardiac muscle contraction - Homo sapiens (human)	0
Insulin resistance - Homo sapiens (human)	Cell adhesion molecules - Homo sapiens (human)	0
Insulin resistance - Homo sapiens (human)	Chagas disease - Homo sapiens (human)	0
Insulin resistance - Homo sapiens (human)	Circadian entrainment - Homo sapiens (human)	0
Insulin resistance - Homo sapiens (human)	Dopaminergic synapse - Homo sapiens (human)	0
Insulin resistance - Homo sapiens (human)	Drug metabolism - cytochrome P450 - Homo sapiens (human)	0
Insulin resistance - Homo sapiens (human)	ECM-receptor interaction - Homo sapiens (human)	0
Insulin resistance - Homo sapiens (human)	Fc gamma R-mediated phagocytosis - Homo sapiens (human)	0
Insulin resistance - Homo sapiens (human)	Fructose and mannose metabolism - Homo sapiens (human)	0
Insulin resistance - Homo sapiens (human)	Glutamatergic synapse - Homo sapiens (human)	0
Insulin resistance - Homo sapiens (human)	Glycerolipid metabolism - Homo sapiens (human)	0
Insulin resistance - Homo sapiens (human)	Glycosaminoglycan biosynthesis - chondroitin sulfate / dermatan sulfate - Homo sapiens (human)	0
Insulin resistance - Homo sapiens (human)	Hematopoietic cell lineage - Homo sapiens (human)	0
Insulin resistance - Homo sapiens (human)	Hepatitis B - Homo sapiens (human)	0
Insulin resistance - Homo sapiens (human)	Influenza A - Homo sapiens (human)	0
Insulin resistance - Homo sapiens (human)	Intestinal immune network for IgA production - Homo sapiens (human)	0
Insulin resistance - Homo sapiens (human)	MAPK signaling pathway - Homo sapiens (human)	0
Insulin resistance - Homo sapiens (human)	NF-kappa B signaling pathway - Homo sapiens (human)	0
Insulin resistance - Homo sapiens (human)	Natural killer cell mediated cytotoxicity - Homo sapiens (human)	0
Insulin resistance - Homo sapiens (human)	Nicotinate and nicotinamide metabolism - Homo sapiens (human)	0
Insulin resistance - Homo sapiens (human)	Non-alcoholic fatty liver disease - Homo sapiens (human)	1	PRKAG2
Insulin resistance - Homo sapiens (human)	Olfactory transduction - Homo sapiens (human)	0
Insulin resistance - Homo sapiens (human)	Osteoclast differentiation - Homo sapiens (human)	0
Insulin resistance - Homo sapiens (human)	Pertussis - Homo sapiens (human)	0
Insulin resistance - Homo sapiens (human)	Purine metabolism - Homo sapiens (human)	0
Insulin resistance - Homo sapiens (human)	Relaxin signaling pathway - Homo sapiens (human)	0
Insulin resistance - Homo sapiens (human)	Renin secretion - Homo sapiens (human)	0
Insulin resistance - Homo sapiens (human)	Retinol metabolism - Homo sapiens (human)	0
Insulin resistance - Homo sapiens (human)	Retrograde endocannabinoid signaling - Homo sapiens (human)	0
Insulin resistance - Homo sapiens (human)	Sphingolipid signaling pathway - Homo sapiens (human)	0
Insulin resistance - Homo sapiens (human)	Taurine and hypotaurine metabolism - Homo sapiens (human)	0
Insulin resistance - Homo sapiens (human)	Thermogenesis - Homo sapiens (human)	1	PRKAG2
Insulin resistance - Homo sapiens (human)	Toxoplasmosis - Homo sapiens (human)	0
Insulin resistance - Homo sapiens (human)	Tuberculosis - Homo sapiens (human)	0
Insulin resistance - Homo sapiens (human)	Viral carcinogenesis - Homo sapiens (human)	0
Insulin resistance - Homo sapiens (human)	alpha-Linolenic acid metabolism - Homo sapiens (human)	0
Insulin resistance - Homo sapiens (human)	Adherens junction - Homo sapiens (human)	0
Insulin resistance - Homo sapiens (human)	Apoptosis - Homo sapiens (human)	0
Insulin resistance - Homo sapiens (human)	Arginine biosynthesis - Homo sapiens (human)	0
Insulin resistance - Homo sapiens (human)	Ascorbate and aldarate metabolism - Homo sapiens (human)	0
Insulin resistance - Homo sapiens (human)	Axon guidance - Homo sapiens (human)	0
Insulin resistance - Homo sapiens (human)	Bacterial invasion of epithelial cells - Homo sapiens (human)	0
Insulin resistance - Homo sapiens (human)	Caffeine metabolism - Homo sapiens (human)	0
Insulin resistance - Homo sapiens (human)	Cellular senescence - Homo sapiens (human)	0
Insulin resistance - Homo sapiens (human)	Central carbon metabolism in cancer - Homo sapiens (human)	1	SLC2A2
Insulin resistance - Homo sapiens (human)	Chemical carcinogenesis - Homo sapiens (human)	0
Insulin resistance - Homo sapiens (human)	Cholesterol metabolism - Homo sapiens (human)	0
Insulin resistance - Homo sapiens (human)	Choline metabolism in cancer - Homo sapiens (human)	0
Insulin resistance - Homo sapiens (human)	Cytosolic DNA-sensing pathway - Homo sapiens (human)	0
Insulin resistance - Homo sapiens (human)	Endocrine and other factor-regulated calcium reabsorption - Homo sapiens (human)	0
Insulin resistance - Homo sapiens (human)	Endocytosis - Homo sapiens (human)	0
Insulin resistance - Homo sapiens (human)	Epstein-Barr virus infection - Homo sapiens (human)	0
Insulin resistance - Homo sapiens (human)	Fat digestion and absorption - Homo sapiens (human)	0
Insulin resistance - Homo sapiens (human)	Fatty acid elongation - Homo sapiens (human)	0
Insulin resistance - Homo sapiens (human)	Ferroptosis - Homo sapiens (human)	0
Insulin resistance - Homo sapiens (human)	Fluid shear stress and atherosclerosis - Homo sapiens (human)	0
Insulin resistance - Homo sapiens (human)	Focal adhesion - Homo sapiens (human)	0
Insulin resistance - Homo sapiens (human)	Galactose metabolism - Homo sapiens (human)	1	G6PC1
Insulin resistance - Homo sapiens (human)	Glutathione metabolism - Homo sapiens (human)	0
Insulin resistance - Homo sapiens (human)	Glycosaminoglycan biosynthesis - heparan sulfate / heparin - Homo sapiens (human)	0
Insulin resistance - Homo sapiens (human)	Glycosphingolipid biosynthesis - lacto and neolacto series - Homo sapiens (human)	0
Insulin resistance - Homo sapiens (human)	Glycosylphosphatidylinositol (GPI)-anchor biosynthesis - Homo sapiens (human)	0
Insulin resistance - Homo sapiens (human)	Growth hormone synthesis	0
Insulin resistance - Homo sapiens (human)	HIF-1 signaling pathway - Homo sapiens (human)	0
Insulin resistance - Homo sapiens (human)	Hippo signaling pathway - multiple species - Homo sapiens (human)	0
Insulin resistance - Homo sapiens (human)	Human T-cell leukemia virus 1 infection - Homo sapiens (human)	0
Insulin resistance - Homo sapiens (human)	Human papillomavirus infection - Homo sapiens (human)	0
Insulin resistance - Homo sapiens (human)	Huntington disease - Homo sapiens (human)	0
Insulin resistance - Homo sapiens (human)	Inflammatory bowel disease - Homo sapiens (human)	0
Insulin resistance - Homo sapiens (human)	Insulin secretion - Homo sapiens (human)	1	SLC2A2
Insulin resistance - Homo sapiens (human)	Legionellosis - Homo sapiens (human)	0
Insulin resistance - Homo sapiens (human)	Leishmaniasis - Homo sapiens (human)	0
Insulin resistance - Homo sapiens (human)	Leukocyte transendothelial migration - Homo sapiens (human)	0
Insulin resistance - Homo sapiens (human)	Linoleic acid metabolism - Homo sapiens (human)	0
Insulin resistance - Homo sapiens (human)	Malaria - Homo sapiens (human)	0
Insulin resistance - Homo sapiens (human)	Mannose type O-glycan biosynthesis - Homo sapiens (human)	0
Insulin resistance - Homo sapiens (human)	Maturity onset diabetes of the young - Homo sapiens (human)	1	SLC2A2
Insulin resistance - Homo sapiens (human)	Metabolism of xenobiotics by cytochrome P450 - Homo sapiens (human)	0
Insulin resistance - Homo sapiens (human)	MicroRNAs in cancer - Homo sapiens (human)	0
Insulin resistance - Homo sapiens (human)	Necroptosis - Homo sapiens (human)	0
Insulin resistance - Homo sapiens (human)	Neurotrophin signaling pathway - Homo sapiens (human)	0
Insulin resistance - Homo sapiens (human)	Nitrogen metabolism - Homo sapiens (human)	0
Insulin resistance - Homo sapiens (human)	One carbon pool by folate - Homo sapiens (human)	0
Insulin resistance - Homo sapiens (human)	Ovarian steroidogenesis - Homo sapiens (human)	0
Insulin resistance - Homo sapiens (human)	Phagosome - Homo sapiens (human)	0
Insulin resistance - Homo sapiens (human)	Porphyrin and chlorophyll metabolism - Homo sapiens (human)	0
Insulin resistance - Homo sapiens (human)	Primary immunodeficiency - Homo sapiens (human)	0
Insulin resistance - Homo sapiens (human)	Prolactin signaling pathway - Homo sapiens (human)	1	SLC2A2
Insulin resistance - Homo sapiens (human)	Protein digestion and absorption - Homo sapiens (human)	0
Insulin resistance - Homo sapiens (human)	Protein processing in endoplasmic reticulum - Homo sapiens (human)	0
Insulin resistance - Homo sapiens (human)	RIG-I-like receptor signaling pathway - Homo sapiens (human)	0
Insulin resistance - Homo sapiens (human)	Renal cell carcinoma - Homo sapiens (human)	0
Insulin resistance - Homo sapiens (human)	Rheumatoid arthritis - Homo sapiens (human)	0
Insulin resistance - Homo sapiens (human)	Riboflavin metabolism - Homo sapiens (human)	0
Insulin resistance - Homo sapiens (human)	Selenocompound metabolism - Homo sapiens (human)	0
Insulin resistance - Homo sapiens (human)	Spinocerebellar ataxia - Homo sapiens (human)	0
Insulin resistance - Homo sapiens (human)	Steroid hormone biosynthesis - Homo sapiens (human)	0
Insulin resistance - Homo sapiens (human)	Synthesis and degradation of ketone bodies - Homo sapiens (human)	0
Insulin resistance - Homo sapiens (human)	T cell receptor signaling pathway - Homo sapiens (human)	0
Insulin resistance - Homo sapiens (human)	TGF-beta signaling pathway - Homo sapiens (human)	0
Insulin resistance - Homo sapiens (human)	Taste transduction - Homo sapiens (human)	0
Insulin resistance - Homo sapiens (human)	Terpenoid backbone biosynthesis - Homo sapiens (human)	0
Insulin resistance - Homo sapiens (human)	Th17 cell differentiation - Homo sapiens (human)	0
Insulin resistance - Homo sapiens (human)	Thyroid hormone synthesis - Homo sapiens (human)	0
Insulin resistance - Homo sapiens (human)	Type II diabetes mellitus - Homo sapiens (human)	1	SLC2A2
Insulin resistance - Homo sapiens (human)	Vasopressin-regulated water reabsorption - Homo sapiens (human)	0
Insulin resistance - Homo sapiens (human)	secretion and action - Homo sapiens (human)	0
Valine	leucine and isoleucine degradation - Homo sapiens (human)	10	ABAT, EHHADH, ALDH6A1, ALDH2, ACADM, MMUT, IVD, ACAA1, BCKDHB, HMGCS2
Valine	FoxO signaling pathway - Homo sapiens (human)	0
Valine	Glucagon signaling pathway - Homo sapiens (human)	0
Valine	Glycine	0
Valine	Pathways in cancer - Homo sapiens (human)	0
Valine	serine and threonine metabolism - Homo sapiens (human)	0
Valine	AMPK signaling pathway - Homo sapiens (human)	0
Valine	Butanoate metabolism - Homo sapiens (human)	3	ABAT, EHHADH, HMGCS2
Valine	beta-Alanine metabolism - Homo sapiens (human)	4	ABAT, EHHADH, ALDH6A1, ALDH2
Valine	Neuroactive ligand-receptor interaction - Homo sapiens (human)	0
Valine	Primary bile acid biosynthesis - Homo sapiens (human)	0
Valine	Pyruvate metabolism - Homo sapiens (human)	1	ALDH2
Valine	Tryptophan metabolism - Homo sapiens (human)	2	EHHADH, ALDH2
Valine	Adipocytokine signaling pathway - Homo sapiens (human)	0
Valine	Apelin signaling pathway - Homo sapiens (human)	0
Valine	Arachidonic acid metabolism - Homo sapiens (human)	0
Valine	Cysteine and methionine metabolism - Homo sapiens (human)	0
Valine	Insulin signaling pathway - Homo sapiens (human)	0
Valine	Lysine degradation - Homo sapiens (human)	2	EHHADH, ALDH2
Valine	Platelet activation - Homo sapiens (human)	0
Valine	Propanoate metabolism - Homo sapiens (human)	5	ABAT, EHHADH, ALDH6A1, MMUT, BCKDHB
Valine	Regulation of actin cytoskeleton - Homo sapiens (human)	0
Valine	Bile secretion - Homo sapiens (human)	0
Valine	Biosynthesis of unsaturated fatty acids - Homo sapiens (human)	1	ACAA1
Valine	Chemokine signaling pathway - Homo sapiens (human)	0
Valine	Fatty acid degradation - Homo sapiens (human)	4	EHHADH, ALDH2, ACADM, ACAA1
Valine	Glycolysis / Gluconeogenesis - Homo sapiens (human)	1	ALDH2
Valine	Glyoxylate and dicarboxylate metabolism - Homo sapiens (human)	1	MMUT
Valine	Pathogenic Escherichia coli infection - Homo sapiens (human)	0
Valine	Phospholipase D signaling pathway - Homo sapiens (human)	0
Valine	Alanine	1	ABAT
Valine	Arginine and proline metabolism - Homo sapiens (human)	1	ALDH2
Valine	Cytokine-cytokine receptor interaction - Homo sapiens (human)	0
Valine	Hypertrophic cardiomyopathy - Homo sapiens (human)	0
Valine	Kaposi sarcoma-associated herpesvirus infection - Homo sapiens (human)	0
Valine	Oxytocin signaling pathway - Homo sapiens (human)	0
Valine	Prion disease - Homo sapiens (human)	0
Valine	Systemic lupus erythematosus - Homo sapiens (human)	0
Valine	Yersinia infection - Homo sapiens (human)	0
Valine	aspartate and glutamate metabolism - Homo sapiens (human)	1	ABAT
Valine	cGMP-PKG signaling pathway - Homo sapiens (human)	0
Valine	Adrenergic signaling in cardiomyocytes - Homo sapiens (human)	0
Valine	Cholinergic synapse - Homo sapiens (human)	0
Valine	Citrate cycle (TCA cycle) - Homo sapiens (human)	0
Valine	Glycerophospholipid metabolism - Homo sapiens (human)	0
Valine	Human cytomegalovirus infection - Homo sapiens (human)	0
Valine	Human immunodeficiency virus 1 infection - Homo sapiens (human)	0
Valine	Inflammatory mediator regulation of TRP channels - Homo sapiens (human)	0
Valine	Inositol phosphate metabolism - Homo sapiens (human)	1	ALDH6A1
Valine	Longevity regulating pathway - Homo sapiens (human)	0
Valine	Longevity regulating pathway - multiple species - Homo sapiens (human)	0
Valine	Pantothenate and CoA biosynthesis - Homo sapiens (human)	1	ALDH2
Valine	Phenylalanine metabolism - Homo sapiens (human)	0
Valine	Proteoglycans in cancer - Homo sapiens (human)	0
Valine	Proximal tubule bicarbonate reclamation - Homo sapiens (human)	0
Valine	Staphylococcus aureus infection - Homo sapiens (human)	0
Valine	Tight junction - Homo sapiens (human)	0
Valine	Amoebiasis - Homo sapiens (human)	0
Valine	Amyotrophic lateral sclerosis - Homo sapiens (human)	0
Valine	Arrhythmogenic right ventricular cardiomyopathy - Homo sapiens (human)	0
Valine	C-type lectin receptor signaling pathway - Homo sapiens (human)	0
Valine	Calcium signaling pathway - Homo sapiens (human)	0
Valine	Circadian rhythm - Homo sapiens (human)	0
Valine	D-Arginine and D-ornithine metabolism - Homo sapiens (human)	0
Valine	Dilated cardiomyopathy - Homo sapiens (human)	0
Valine	Drug metabolism - other enzymes - Homo sapiens (human)	0
Valine	Fc epsilon RI signaling pathway - Homo sapiens (human)	0
Valine	GABAergic synapse - Homo sapiens (human)	1	ABAT
Valine	Herpes simplex virus 1 infection - Homo sapiens (human)	0
Valine	Histidine metabolism - Homo sapiens (human)	1	ALDH2
Valine	JAK-STAT signaling pathway - Homo sapiens (human)	0
Valine	Lipid and atherosclerosis - Homo sapiens (human)	0
Valine	Mineral absorption - Homo sapiens (human)	0
Valine	Morphine addiction - Homo sapiens (human)	0
Valine	NOD-like receptor signaling pathway - Homo sapiens (human)	0
Valine	Neutrophil extracellular trap formation - Homo sapiens (human)	0
Valine	Pathways of neurodegeneration - multiple diseases - Homo sapiens (human)	0
Valine	Phenylalanine	0
Valine	Phosphatidylinositol signaling system - Homo sapiens (human)	0
Valine	Pyrimidine metabolism - Homo sapiens (human)	0
Valine	Rap1 signaling pathway - Homo sapiens (human)	0
Valine	Ras signaling pathway - Homo sapiens (human)	0
Valine	Salmonella infection - Homo sapiens (human)	0
Valine	Serotonergic synapse - Homo sapiens (human)	0
Valine	Shigellosis - Homo sapiens (human)	0
Valine	Starch and sucrose metabolism - Homo sapiens (human)	0
Valine	Tyrosine metabolism - Homo sapiens (human)	0
Valine	Ubiquinone and other terpenoid-quinone biosynthesis - Homo sapiens (human)	0
Valine	cAMP signaling pathway - Homo sapiens (human)	0
Valine	tyrosine and tryptophan biosynthesis - Homo sapiens (human)	0
Valine	ABC transporters - Homo sapiens (human)	0
Valine	African trypanosomiasis - Homo sapiens (human)	0
Valine	Alcoholism - Homo sapiens (human)	0
Valine	B cell receptor signaling pathway - Homo sapiens (human)	0
Valine	Carbohydrate digestion and absorption - Homo sapiens (human)	0
Valine	Cardiac muscle contraction - Homo sapiens (human)	0
Valine	Cell adhesion molecules - Homo sapiens (human)	0
Valine	Chagas disease - Homo sapiens (human)	0
Valine	Circadian entrainment - Homo sapiens (human)	0
Valine	Dopaminergic synapse - Homo sapiens (human)	0
Valine	Drug metabolism - cytochrome P450 - Homo sapiens (human)	0
Valine	ECM-receptor interaction - Homo sapiens (human)	0
Valine	Fc gamma R-mediated phagocytosis - Homo sapiens (human)	0
Valine	Fructose and mannose metabolism - Homo sapiens (human)	0
Valine	Glutamatergic synapse - Homo sapiens (human)	0
Valine	Glycerolipid metabolism - Homo sapiens (human)	1	ALDH2
Valine	Glycosaminoglycan biosynthesis - chondroitin sulfate / dermatan sulfate - Homo sapiens (human)	0
Valine	Hematopoietic cell lineage - Homo sapiens (human)	0
Valine	Hepatitis B - Homo sapiens (human)	0
Valine	Influenza A - Homo sapiens (human)	0
Valine	Intestinal immune network for IgA production - Homo sapiens (human)	0
Valine	MAPK signaling pathway - Homo sapiens (human)	0
Valine	NF-kappa B signaling pathway - Homo sapiens (human)	0
Valine	Natural killer cell mediated cytotoxicity - Homo sapiens (human)	0
Valine	Nicotinate and nicotinamide metabolism - Homo sapiens (human)	0
Valine	Non-alcoholic fatty liver disease - Homo sapiens (human)	0
Valine	Olfactory transduction - Homo sapiens (human)	0
Valine	Osteoclast differentiation - Homo sapiens (human)	0
Valine	Pertussis - Homo sapiens (human)	0
Valine	Purine metabolism - Homo sapiens (human)	0
Valine	Relaxin signaling pathway - Homo sapiens (human)	0
Valine	Renin secretion - Homo sapiens (human)	0
Valine	Retinol metabolism - Homo sapiens (human)	0
Valine	Retrograde endocannabinoid signaling - Homo sapiens (human)	0
Valine	Sphingolipid signaling pathway - Homo sapiens (human)	0
Valine	Taurine and hypotaurine metabolism - Homo sapiens (human)	0
Valine	Thermogenesis - Homo sapiens (human)	0
Valine	Toxoplasmosis - Homo sapiens (human)	0
Valine	Tuberculosis - Homo sapiens (human)	0
Valine	Viral carcinogenesis - Homo sapiens (human)	0
Valine	alpha-Linolenic acid metabolism - Homo sapiens (human)	1	ACAA1
Valine	Adherens junction - Homo sapiens (human)	0
Valine	Apoptosis - Homo sapiens (human)	0
Valine	Arginine biosynthesis - Homo sapiens (human)	0
Valine	Ascorbate and aldarate metabolism - Homo sapiens (human)	1	ALDH2
Valine	Axon guidance - Homo sapiens (human)	0
Valine	Bacterial invasion of epithelial cells - Homo sapiens (human)	0
Valine	Caffeine metabolism - Homo sapiens (human)	0
Valine	Cellular senescence - Homo sapiens (human)	0
Valine	Central carbon metabolism in cancer - Homo sapiens (human)	0
Valine	Chemical carcinogenesis - Homo sapiens (human)	0
Valine	Cholesterol metabolism - Homo sapiens (human)	0
Valine	Choline metabolism in cancer - Homo sapiens (human)	0
Valine	Cytosolic DNA-sensing pathway - Homo sapiens (human)	0
Valine	Endocrine and other factor-regulated calcium reabsorption - Homo sapiens (human)	0
Valine	Endocytosis - Homo sapiens (human)	0
Valine	Epstein-Barr virus infection - Homo sapiens (human)	0
Valine	Fat digestion and absorption - Homo sapiens (human)	0
Valine	Fatty acid elongation - Homo sapiens (human)	0
Valine	Ferroptosis - Homo sapiens (human)	0
Valine	Fluid shear stress and atherosclerosis - Homo sapiens (human)	0
Valine	Focal adhesion - Homo sapiens (human)	0
Valine	Galactose metabolism - Homo sapiens (human)	0
Valine	Glutathione metabolism - Homo sapiens (human)	0
Valine	Glycosaminoglycan biosynthesis - heparan sulfate / heparin - Homo sapiens (human)	0
Valine	Glycosphingolipid biosynthesis - lacto and neolacto series - Homo sapiens (human)	0
Valine	Glycosylphosphatidylinositol (GPI)-anchor biosynthesis - Homo sapiens (human)	0
Valine	Growth hormone synthesis	0
Valine	HIF-1 signaling pathway - Homo sapiens (human)	0
Valine	Hippo signaling pathway - multiple species - Homo sapiens (human)	0
Valine	Human T-cell leukemia virus 1 infection - Homo sapiens (human)	0
Valine	Human papillomavirus infection - Homo sapiens (human)	0
Valine	Huntington disease - Homo sapiens (human)	0
Valine	Inflammatory bowel disease - Homo sapiens (human)	0
Valine	Insulin secretion - Homo sapiens (human)	0
Valine	Legionellosis - Homo sapiens (human)	0
Valine	Leishmaniasis - Homo sapiens (human)	0
Valine	Leukocyte transendothelial migration - Homo sapiens (human)	0
Valine	Linoleic acid metabolism - Homo sapiens (human)	0
Valine	Malaria - Homo sapiens (human)	0
Valine	Mannose type O-glycan biosynthesis - Homo sapiens (human)	0
Valine	Maturity onset diabetes of the young - Homo sapiens (human)	0
Valine	Metabolism of xenobiotics by cytochrome P450 - Homo sapiens (human)	0
Valine	MicroRNAs in cancer - Homo sapiens (human)	0
Valine	Necroptosis - Homo sapiens (human)	0
Valine	Neurotrophin signaling pathway - Homo sapiens (human)	0
Valine	Nitrogen metabolism - Homo sapiens (human)	0
Valine	One carbon pool by folate - Homo sapiens (human)	0
Valine	Ovarian steroidogenesis - Homo sapiens (human)	0
Valine	Phagosome - Homo sapiens (human)	0
Valine	Porphyrin and chlorophyll metabolism - Homo sapiens (human)	0
Valine	Primary immunodeficiency - Homo sapiens (human)	0
Valine	Prolactin signaling pathway - Homo sapiens (human)	0
Valine	Protein digestion and absorption - Homo sapiens (human)	0
Valine	Protein processing in endoplasmic reticulum - Homo sapiens (human)	0
Valine	RIG-I-like receptor signaling pathway - Homo sapiens (human)	0
Valine	Renal cell carcinoma - Homo sapiens (human)	0
Valine	Rheumatoid arthritis - Homo sapiens (human)	0
Valine	Riboflavin metabolism - Homo sapiens (human)	0
Valine	Selenocompound metabolism - Homo sapiens (human)	0
Valine	Spinocerebellar ataxia - Homo sapiens (human)	0
Valine	Steroid hormone biosynthesis - Homo sapiens (human)	0
Valine	Synthesis and degradation of ketone bodies - Homo sapiens (human)	1	HMGCS2
Valine	T cell receptor signaling pathway - Homo sapiens (human)	0
Valine	TGF-beta signaling pathway - Homo sapiens (human)	0
Valine	Taste transduction - Homo sapiens (human)	0
Valine	Terpenoid backbone biosynthesis - Homo sapiens (human)	1	HMGCS2
Valine	Th17 cell differentiation - Homo sapiens (human)	0
Valine	Thyroid hormone synthesis - Homo sapiens (human)	0
Valine	Type II diabetes mellitus - Homo sapiens (human)	0
Valine	Vasopressin-regulated water reabsorption - Homo sapiens (human)	0
Valine	secretion and action - Homo sapiens (human)	0
leucine and isoleucine degradation - Homo sapiens (human)	FoxO signaling pathway - Homo sapiens (human)	0
leucine and isoleucine degradation - Homo sapiens (human)	Glucagon signaling pathway - Homo sapiens (human)	0
leucine and isoleucine degradation - Homo sapiens (human)	Glycine	0
leucine and isoleucine degradation - Homo sapiens (human)	Pathways in cancer - Homo sapiens (human)	0
leucine and isoleucine degradation - Homo sapiens (human)	serine and threonine metabolism - Homo sapiens (human)	0
leucine and isoleucine degradation - Homo sapiens (human)	AMPK signaling pathway - Homo sapiens (human)	0
leucine and isoleucine degradation - Homo sapiens (human)	Butanoate metabolism - Homo sapiens (human)	3	ABAT, EHHADH, HMGCS2
leucine and isoleucine degradation - Homo sapiens (human)	beta-Alanine metabolism - Homo sapiens (human)	4	ABAT, EHHADH, ALDH6A1, ALDH2
leucine and isoleucine degradation - Homo sapiens (human)	Neuroactive ligand-receptor interaction - Homo sapiens (human)	0
leucine and isoleucine degradation - Homo sapiens (human)	Primary bile acid biosynthesis - Homo sapiens (human)	0
leucine and isoleucine degradation - Homo sapiens (human)	Pyruvate metabolism - Homo sapiens (human)	1	ALDH2
leucine and isoleucine degradation - Homo sapiens (human)	Tryptophan metabolism - Homo sapiens (human)	2	EHHADH, ALDH2
leucine and isoleucine degradation - Homo sapiens (human)	Adipocytokine signaling pathway - Homo sapiens (human)	0
leucine and isoleucine degradation - Homo sapiens (human)	Apelin signaling pathway - Homo sapiens (human)	0
leucine and isoleucine degradation - Homo sapiens (human)	Arachidonic acid metabolism - Homo sapiens (human)	0
leucine and isoleucine degradation - Homo sapiens (human)	Cysteine and methionine metabolism - Homo sapiens (human)	0
leucine and isoleucine degradation - Homo sapiens (human)	Insulin signaling pathway - Homo sapiens (human)	0
leucine and isoleucine degradation - Homo sapiens (human)	Lysine degradation - Homo sapiens (human)	2	EHHADH, ALDH2
leucine and isoleucine degradation - Homo sapiens (human)	Platelet activation - Homo sapiens (human)	0
leucine and isoleucine degradation - Homo sapiens (human)	Propanoate metabolism - Homo sapiens (human)	5	ABAT, EHHADH, ALDH6A1, MMUT, BCKDHB
leucine and isoleucine degradation - Homo sapiens (human)	Regulation of actin cytoskeleton - Homo sapiens (human)	0
leucine and isoleucine degradation - Homo sapiens (human)	Bile secretion - Homo sapiens (human)	0
leucine and isoleucine degradation - Homo sapiens (human)	Biosynthesis of unsaturated fatty acids - Homo sapiens (human)	1	ACAA1
leucine and isoleucine degradation - Homo sapiens (human)	Chemokine signaling pathway - Homo sapiens (human)	0
leucine and isoleucine degradation - Homo sapiens (human)	Fatty acid degradation - Homo sapiens (human)	4	EHHADH, ALDH2, ACADM, ACAA1
leucine and isoleucine degradation - Homo sapiens (human)	Glycolysis / Gluconeogenesis - Homo sapiens (human)	1	ALDH2
leucine and isoleucine degradation - Homo sapiens (human)	Glyoxylate and dicarboxylate metabolism - Homo sapiens (human)	1	MMUT
leucine and isoleucine degradation - Homo sapiens (human)	Pathogenic Escherichia coli infection - Homo sapiens (human)	0
leucine and isoleucine degradation - Homo sapiens (human)	Phospholipase D signaling pathway - Homo sapiens (human)	0
leucine and isoleucine degradation - Homo sapiens (human)	Alanine	1	ABAT
leucine and isoleucine degradation - Homo sapiens (human)	Arginine and proline metabolism - Homo sapiens (human)	1	ALDH2
leucine and isoleucine degradation - Homo sapiens (human)	Cytokine-cytokine receptor interaction - Homo sapiens (human)	0
leucine and isoleucine degradation - Homo sapiens (human)	Hypertrophic cardiomyopathy - Homo sapiens (human)	0
leucine and isoleucine degradation - Homo sapiens (human)	Kaposi sarcoma-associated herpesvirus infection - Homo sapiens (human)	0
leucine and isoleucine degradation - Homo sapiens (human)	Oxytocin signaling pathway - Homo sapiens (human)	0
leucine and isoleucine degradation - Homo sapiens (human)	Prion disease - Homo sapiens (human)	0
leucine and isoleucine degradation - Homo sapiens (human)	Systemic lupus erythematosus - Homo sapiens (human)	0
leucine and isoleucine degradation - Homo sapiens (human)	Yersinia infection - Homo sapiens (human)	0
leucine and isoleucine degradation - Homo sapiens (human)	aspartate and glutamate metabolism - Homo sapiens (human)	1	ABAT
leucine and isoleucine degradation - Homo sapiens (human)	cGMP-PKG signaling pathway - Homo sapiens (human)	0
leucine and isoleucine degradation - Homo sapiens (human)	Adrenergic signaling in cardiomyocytes - Homo sapiens (human)	0
leucine and isoleucine degradation - Homo sapiens (human)	Cholinergic synapse - Homo sapiens (human)	0
leucine and isoleucine degradation - Homo sapiens (human)	Citrate cycle (TCA cycle) - Homo sapiens (human)	0
leucine and isoleucine degradation - Homo sapiens (human)	Glycerophospholipid metabolism - Homo sapiens (human)	0
leucine and isoleucine degradation - Homo sapiens (human)	Human cytomegalovirus infection - Homo sapiens (human)	0
leucine and isoleucine degradation - Homo sapiens (human)	Human immunodeficiency virus 1 infection - Homo sapiens (human)	0
leucine and isoleucine degradation - Homo sapiens (human)	Inflammatory mediator regulation of TRP channels - Homo sapiens (human)	0
leucine and isoleucine degradation - Homo sapiens (human)	Inositol phosphate metabolism - Homo sapiens (human)	1	ALDH6A1
leucine and isoleucine degradation - Homo sapiens (human)	Longevity regulating pathway - Homo sapiens (human)	0
leucine and isoleucine degradation - Homo sapiens (human)	Longevity regulating pathway - multiple species - Homo sapiens (human)	0
leucine and isoleucine degradation - Homo sapiens (human)	Pantothenate and CoA biosynthesis - Homo sapiens (human)	1	ALDH2
leucine and isoleucine degradation - Homo sapiens (human)	Phenylalanine metabolism - Homo sapiens (human)	0
leucine and isoleucine degradation - Homo sapiens (human)	Proteoglycans in cancer - Homo sapiens (human)	0
leucine and isoleucine degradation - Homo sapiens (human)	Proximal tubule bicarbonate reclamation - Homo sapiens (human)	0
leucine and isoleucine degradation - Homo sapiens (human)	Staphylococcus aureus infection - Homo sapiens (human)	0
leucine and isoleucine degradation - Homo sapiens (human)	Tight junction - Homo sapiens (human)	0
leucine and isoleucine degradation - Homo sapiens (human)	Amoebiasis - Homo sapiens (human)	0
leucine and isoleucine degradation - Homo sapiens (human)	Amyotrophic lateral sclerosis - Homo sapiens (human)	0
leucine and isoleucine degradation - Homo sapiens (human)	Arrhythmogenic right ventricular cardiomyopathy - Homo sapiens (human)	0
leucine and isoleucine degradation - Homo sapiens (human)	C-type lectin receptor signaling pathway - Homo sapiens (human)	0
leucine and isoleucine degradation - Homo sapiens (human)	Calcium signaling pathway - Homo sapiens (human)	0
leucine and isoleucine degradation - Homo sapiens (human)	Circadian rhythm - Homo sapiens (human)	0
leucine and isoleucine degradation - Homo sapiens (human)	D-Arginine and D-ornithine metabolism - Homo sapiens (human)	0
leucine and isoleucine degradation - Homo sapiens (human)	Dilated cardiomyopathy - Homo sapiens (human)	0
leucine and isoleucine degradation - Homo sapiens (human)	Drug metabolism - other enzymes - Homo sapiens (human)	0
leucine and isoleucine degradation - Homo sapiens (human)	Fc epsilon RI signaling pathway - Homo sapiens (human)	0
leucine and isoleucine degradation - Homo sapiens (human)	GABAergic synapse - Homo sapiens (human)	1	ABAT
leucine and isoleucine degradation - Homo sapiens (human)	Herpes simplex virus 1 infection - Homo sapiens (human)	0
leucine and isoleucine degradation - Homo sapiens (human)	Histidine metabolism - Homo sapiens (human)	1	ALDH2
leucine and isoleucine degradation - Homo sapiens (human)	JAK-STAT signaling pathway - Homo sapiens (human)	0
leucine and isoleucine degradation - Homo sapiens (human)	Lipid and atherosclerosis - Homo sapiens (human)	0
leucine and isoleucine degradation - Homo sapiens (human)	Mineral absorption - Homo sapiens (human)	0
leucine and isoleucine degradation - Homo sapiens (human)	Morphine addiction - Homo sapiens (human)	0
leucine and isoleucine degradation - Homo sapiens (human)	NOD-like receptor signaling pathway - Homo sapiens (human)	0
leucine and isoleucine degradation - Homo sapiens (human)	Neutrophil extracellular trap formation - Homo sapiens (human)	0
leucine and isoleucine degradation - Homo sapiens (human)	Pathways of neurodegeneration - multiple diseases - Homo sapiens (human)	0
leucine and isoleucine degradation - Homo sapiens (human)	Phenylalanine	0
leucine and isoleucine degradation - Homo sapiens (human)	Phosphatidylinositol signaling system - Homo sapiens (human)	0
leucine and isoleucine degradation - Homo sapiens (human)	Pyrimidine metabolism - Homo sapiens (human)	0
leucine and isoleucine degradation - Homo sapiens (human)	Rap1 signaling pathway - Homo sapiens (human)	0
leucine and isoleucine degradation - Homo sapiens (human)	Ras signaling pathway - Homo sapiens (human)	0
leucine and isoleucine degradation - Homo sapiens (human)	Salmonella infection - Homo sapiens (human)	0
leucine and isoleucine degradation - Homo sapiens (human)	Serotonergic synapse - Homo sapiens (human)	0
leucine and isoleucine degradation - Homo sapiens (human)	Shigellosis - Homo sapiens (human)	0
leucine and isoleucine degradation - Homo sapiens (human)	Starch and sucrose metabolism - Homo sapiens (human)	0
leucine and isoleucine degradation - Homo sapiens (human)	Tyrosine metabolism - Homo sapiens (human)	0
leucine and isoleucine degradation - Homo sapiens (human)	Ubiquinone and other terpenoid-quinone biosynthesis - Homo sapiens (human)	0
leucine and isoleucine degradation - Homo sapiens (human)	cAMP signaling pathway - Homo sapiens (human)	0
leucine and isoleucine degradation - Homo sapiens (human)	tyrosine and tryptophan biosynthesis - Homo sapiens (human)	0
leucine and isoleucine degradation - Homo sapiens (human)	ABC transporters - Homo sapiens (human)	0
leucine and isoleucine degradation - Homo sapiens (human)	African trypanosomiasis - Homo sapiens (human)	0
leucine and isoleucine degradation - Homo sapiens (human)	Alcoholism - Homo sapiens (human)	0
leucine and isoleucine degradation - Homo sapiens (human)	B cell receptor signaling pathway - Homo sapiens (human)	0
leucine and isoleucine degradation - Homo sapiens (human)	Carbohydrate digestion and absorption - Homo sapiens (human)	0
leucine and isoleucine degradation - Homo sapiens (human)	Cardiac muscle contraction - Homo sapiens (human)	0
leucine and isoleucine degradation - Homo sapiens (human)	Cell adhesion molecules - Homo sapiens (human)	0
leucine and isoleucine degradation - Homo sapiens (human)	Chagas disease - Homo sapiens (human)	0
leucine and isoleucine degradation - Homo sapiens (human)	Circadian entrainment - Homo sapiens (human)	0
leucine and isoleucine degradation - Homo sapiens (human)	Dopaminergic synapse - Homo sapiens (human)	0
leucine and isoleucine degradation - Homo sapiens (human)	Drug metabolism - cytochrome P450 - Homo sapiens (human)	0
leucine and isoleucine degradation - Homo sapiens (human)	ECM-receptor interaction - Homo sapiens (human)	0
leucine and isoleucine degradation - Homo sapiens (human)	Fc gamma R-mediated phagocytosis - Homo sapiens (human)	0
leucine and isoleucine degradation - Homo sapiens (human)	Fructose and mannose metabolism - Homo sapiens (human)	0
leucine and isoleucine degradation - Homo sapiens (human)	Glutamatergic synapse - Homo sapiens (human)	0
leucine and isoleucine degradation - Homo sapiens (human)	Glycerolipid metabolism - Homo sapiens (human)	1	ALDH2
leucine and isoleucine degradation - Homo sapiens (human)	Glycosaminoglycan biosynthesis - chondroitin sulfate / dermatan sulfate - Homo sapiens (human)	0
leucine and isoleucine degradation - Homo sapiens (human)	Hematopoietic cell lineage - Homo sapiens (human)	0
leucine and isoleucine degradation - Homo sapiens (human)	Hepatitis B - Homo sapiens (human)	0
leucine and isoleucine degradation - Homo sapiens (human)	Influenza A - Homo sapiens (human)	0
leucine and isoleucine degradation - Homo sapiens (human)	Intestinal immune network for IgA production - Homo sapiens (human)	0
leucine and isoleucine degradation - Homo sapiens (human)	MAPK signaling pathway - Homo sapiens (human)	0
leucine and isoleucine degradation - Homo sapiens (human)	NF-kappa B signaling pathway - Homo sapiens (human)	0
leucine and isoleucine degradation - Homo sapiens (human)	Natural killer cell mediated cytotoxicity - Homo sapiens (human)	0
leucine and isoleucine degradation - Homo sapiens (human)	Nicotinate and nicotinamide metabolism - Homo sapiens (human)	0
leucine and isoleucine degradation - Homo sapiens (human)	Non-alcoholic fatty liver disease - Homo sapiens (human)	0
leucine and isoleucine degradation - Homo sapiens (human)	Olfactory transduction - Homo sapiens (human)	0
leucine and isoleucine degradation - Homo sapiens (human)	Osteoclast differentiation - Homo sapiens (human)	0
leucine and isoleucine degradation - Homo sapiens (human)	Pertussis - Homo sapiens (human)	0
leucine and isoleucine degradation - Homo sapiens (human)	Purine metabolism - Homo sapiens (human)	0
leucine and isoleucine degradation - Homo sapiens (human)	Relaxin signaling pathway - Homo sapiens (human)	0
leucine and isoleucine degradation - Homo sapiens (human)	Renin secretion - Homo sapiens (human)	0
leucine and isoleucine degradation - Homo sapiens (human)	Retinol metabolism - Homo sapiens (human)	0
leucine and isoleucine degradation - Homo sapiens (human)	Retrograde endocannabinoid signaling - Homo sapiens (human)	0
leucine and isoleucine degradation - Homo sapiens (human)	Sphingolipid signaling pathway - Homo sapiens (human)	0
leucine and isoleucine degradation - Homo sapiens (human)	Taurine and hypotaurine metabolism - Homo sapiens (human)	0
leucine and isoleucine degradation - Homo sapiens (human)	Thermogenesis - Homo sapiens (human)	0
leucine and isoleucine degradation - Homo sapiens (human)	Toxoplasmosis - Homo sapiens (human)	0
leucine and isoleucine degradation - Homo sapiens (human)	Tuberculosis - Homo sapiens (human)	0
leucine and isoleucine degradation - Homo sapiens (human)	Viral carcinogenesis - Homo sapiens (human)	0
leucine and isoleucine degradation - Homo sapiens (human)	alpha-Linolenic acid metabolism - Homo sapiens (human)	1	ACAA1
leucine and isoleucine degradation - Homo sapiens (human)	Adherens junction - Homo sapiens (human)	0
leucine and isoleucine degradation - Homo sapiens (human)	Apoptosis - Homo sapiens (human)	0
leucine and isoleucine degradation - Homo sapiens (human)	Arginine biosynthesis - Homo sapiens (human)	0
leucine and isoleucine degradation - Homo sapiens (human)	Ascorbate and aldarate metabolism - Homo sapiens (human)	1	ALDH2
leucine and isoleucine degradation - Homo sapiens (human)	Axon guidance - Homo sapiens (human)	0
leucine and isoleucine degradation - Homo sapiens (human)	Bacterial invasion of epithelial cells - Homo sapiens (human)	0
leucine and isoleucine degradation - Homo sapiens (human)	Caffeine metabolism - Homo sapiens (human)	0
leucine and isoleucine degradation - Homo sapiens (human)	Cellular senescence - Homo sapiens (human)	0
leucine and isoleucine degradation - Homo sapiens (human)	Central carbon metabolism in cancer - Homo sapiens (human)	0
leucine and isoleucine degradation - Homo sapiens (human)	Chemical carcinogenesis - Homo sapiens (human)	0
leucine and isoleucine degradation - Homo sapiens (human)	Cholesterol metabolism - Homo sapiens (human)	0
leucine and isoleucine degradation - Homo sapiens (human)	Choline metabolism in cancer - Homo sapiens (human)	0
leucine and isoleucine degradation - Homo sapiens (human)	Cytosolic DNA-sensing pathway - Homo sapiens (human)	0
leucine and isoleucine degradation - Homo sapiens (human)	Endocrine and other factor-regulated calcium reabsorption - Homo sapiens (human)	0
leucine and isoleucine degradation - Homo sapiens (human)	Endocytosis - Homo sapiens (human)	0
leucine and isoleucine degradation - Homo sapiens (human)	Epstein-Barr virus infection - Homo sapiens (human)	0
leucine and isoleucine degradation - Homo sapiens (human)	Fat digestion and absorption - Homo sapiens (human)	0
leucine and isoleucine degradation - Homo sapiens (human)	Fatty acid elongation - Homo sapiens (human)	0
leucine and isoleucine degradation - Homo sapiens (human)	Ferroptosis - Homo sapiens (human)	0
leucine and isoleucine degradation - Homo sapiens (human)	Fluid shear stress and atherosclerosis - Homo sapiens (human)	0
leucine and isoleucine degradation - Homo sapiens (human)	Focal adhesion - Homo sapiens (human)	0
leucine and isoleucine degradation - Homo sapiens (human)	Galactose metabolism - Homo sapiens (human)	0
leucine and isoleucine degradation - Homo sapiens (human)	Glutathione metabolism - Homo sapiens (human)	0
leucine and isoleucine degradation - Homo sapiens (human)	Glycosaminoglycan biosynthesis - heparan sulfate / heparin - Homo sapiens (human)	0
leucine and isoleucine degradation - Homo sapiens (human)	Glycosphingolipid biosynthesis - lacto and neolacto series - Homo sapiens (human)	0
leucine and isoleucine degradation - Homo sapiens (human)	Glycosylphosphatidylinositol (GPI)-anchor biosynthesis - Homo sapiens (human)	0
leucine and isoleucine degradation - Homo sapiens (human)	Growth hormone synthesis	0
leucine and isoleucine degradation - Homo sapiens (human)	HIF-1 signaling pathway - Homo sapiens (human)	0
leucine and isoleucine degradation - Homo sapiens (human)	Hippo signaling pathway - multiple species - Homo sapiens (human)	0
leucine and isoleucine degradation - Homo sapiens (human)	Human T-cell leukemia virus 1 infection - Homo sapiens (human)	0
leucine and isoleucine degradation - Homo sapiens (human)	Human papillomavirus infection - Homo sapiens (human)	0
leucine and isoleucine degradation - Homo sapiens (human)	Huntington disease - Homo sapiens (human)	0
leucine and isoleucine degradation - Homo sapiens (human)	Inflammatory bowel disease - Homo sapiens (human)	0
leucine and isoleucine degradation - Homo sapiens (human)	Insulin secretion - Homo sapiens (human)	0
leucine and isoleucine degradation - Homo sapiens (human)	Legionellosis - Homo sapiens (human)	0
leucine and isoleucine degradation - Homo sapiens (human)	Leishmaniasis - Homo sapiens (human)	0
leucine and isoleucine degradation - Homo sapiens (human)	Leukocyte transendothelial migration - Homo sapiens (human)	0
leucine and isoleucine degradation - Homo sapiens (human)	Linoleic acid metabolism - Homo sapiens (human)	0
leucine and isoleucine degradation - Homo sapiens (human)	Malaria - Homo sapiens (human)	0
leucine and isoleucine degradation - Homo sapiens (human)	Mannose type O-glycan biosynthesis - Homo sapiens (human)	0
leucine and isoleucine degradation - Homo sapiens (human)	Maturity onset diabetes of the young - Homo sapiens (human)	0
leucine and isoleucine degradation - Homo sapiens (human)	Metabolism of xenobiotics by cytochrome P450 - Homo sapiens (human)	0
leucine and isoleucine degradation - Homo sapiens (human)	MicroRNAs in cancer - Homo sapiens (human)	0
leucine and isoleucine degradation - Homo sapiens (human)	Necroptosis - Homo sapiens (human)	0
leucine and isoleucine degradation - Homo sapiens (human)	Neurotrophin signaling pathway - Homo sapiens (human)	0
leucine and isoleucine degradation - Homo sapiens (human)	Nitrogen metabolism - Homo sapiens (human)	0
leucine and isoleucine degradation - Homo sapiens (human)	One carbon pool by folate - Homo sapiens (human)	0
leucine and isoleucine degradation - Homo sapiens (human)	Ovarian steroidogenesis - Homo sapiens (human)	0
leucine and isoleucine degradation - Homo sapiens (human)	Phagosome - Homo sapiens (human)	0
leucine and isoleucine degradation - Homo sapiens (human)	Porphyrin and chlorophyll metabolism - Homo sapiens (human)	0
leucine and isoleucine degradation - Homo sapiens (human)	Primary immunodeficiency - Homo sapiens (human)	0
leucine and isoleucine degradation - Homo sapiens (human)	Prolactin signaling pathway - Homo sapiens (human)	0
leucine and isoleucine degradation - Homo sapiens (human)	Protein digestion and absorption - Homo sapiens (human)	0
leucine and isoleucine degradation - Homo sapiens (human)	Protein processing in endoplasmic reticulum - Homo sapiens (human)	0
leucine and isoleucine degradation - Homo sapiens (human)	RIG-I-like receptor signaling pathway - Homo sapiens (human)	0
leucine and isoleucine degradation - Homo sapiens (human)	Renal cell carcinoma - Homo sapiens (human)	0
leucine and isoleucine degradation - Homo sapiens (human)	Rheumatoid arthritis - Homo sapiens (human)	0
leucine and isoleucine degradation - Homo sapiens (human)	Riboflavin metabolism - Homo sapiens (human)	0
leucine and isoleucine degradation - Homo sapiens (human)	Selenocompound metabolism - Homo sapiens (human)	0
leucine and isoleucine degradation - Homo sapiens (human)	Spinocerebellar ataxia - Homo sapiens (human)	0
leucine and isoleucine degradation - Homo sapiens (human)	Steroid hormone biosynthesis - Homo sapiens (human)	0
leucine and isoleucine degradation - Homo sapiens (human)	Synthesis and degradation of ketone bodies - Homo sapiens (human)	1	HMGCS2
leucine and isoleucine degradation - Homo sapiens (human)	T cell receptor signaling pathway - Homo sapiens (human)	0
leucine and isoleucine degradation - Homo sapiens (human)	TGF-beta signaling pathway - Homo sapiens (human)	0
leucine and isoleucine degradation - Homo sapiens (human)	Taste transduction - Homo sapiens (human)	0
leucine and isoleucine degradation - Homo sapiens (human)	Terpenoid backbone biosynthesis - Homo sapiens (human)	1	HMGCS2
leucine and isoleucine degradation - Homo sapiens (human)	Th17 cell differentiation - Homo sapiens (human)	0
leucine and isoleucine degradation - Homo sapiens (human)	Thyroid hormone synthesis - Homo sapiens (human)	0
leucine and isoleucine degradation - Homo sapiens (human)	Type II diabetes mellitus - Homo sapiens (human)	0
leucine and isoleucine degradation - Homo sapiens (human)	Vasopressin-regulated water reabsorption - Homo sapiens (human)	0
leucine and isoleucine degradation - Homo sapiens (human)	secretion and action - Homo sapiens (human)	0
FoxO signaling pathway - Homo sapiens (human)	Glucagon signaling pathway - Homo sapiens (human)	4	PCK2, PRKAG2, PCK1, G6PC1
FoxO signaling pathway - Homo sapiens (human)	Glycine	0
FoxO signaling pathway - Homo sapiens (human)	Pathways in cancer - Homo sapiens (human)	1	IL7R
FoxO signaling pathway - Homo sapiens (human)	serine and threonine metabolism - Homo sapiens (human)	0
FoxO signaling pathway - Homo sapiens (human)	AMPK signaling pathway - Homo sapiens (human)	4	PCK2, PRKAG2, PCK1, G6PC1
FoxO signaling pathway - Homo sapiens (human)	Butanoate metabolism - Homo sapiens (human)	0
FoxO signaling pathway - Homo sapiens (human)	beta-Alanine metabolism - Homo sapiens (human)	0
FoxO signaling pathway - Homo sapiens (human)	Neuroactive ligand-receptor interaction - Homo sapiens (human)	0
FoxO signaling pathway - Homo sapiens (human)	Primary bile acid biosynthesis - Homo sapiens (human)	0
FoxO signaling pathway - Homo sapiens (human)	Pyruvate metabolism - Homo sapiens (human)	2	PCK2, PCK1
FoxO signaling pathway - Homo sapiens (human)	Tryptophan metabolism - Homo sapiens (human)	1	CAT
FoxO signaling pathway - Homo sapiens (human)	Adipocytokine signaling pathway - Homo sapiens (human)	4	PCK2, PRKAG2, PCK1, G6PC1
FoxO signaling pathway - Homo sapiens (human)	Apelin signaling pathway - Homo sapiens (human)	1	PRKAG2
FoxO signaling pathway - Homo sapiens (human)	Arachidonic acid metabolism - Homo sapiens (human)	0
FoxO signaling pathway - Homo sapiens (human)	Cysteine and methionine metabolism - Homo sapiens (human)	0
FoxO signaling pathway - Homo sapiens (human)	Insulin signaling pathway - Homo sapiens (human)	4	PCK2, PRKAG2, PCK1, G6PC1
FoxO signaling pathway - Homo sapiens (human)	Lysine degradation - Homo sapiens (human)	0
FoxO signaling pathway - Homo sapiens (human)	Platelet activation - Homo sapiens (human)	0
FoxO signaling pathway - Homo sapiens (human)	Propanoate metabolism - Homo sapiens (human)	0
FoxO signaling pathway - Homo sapiens (human)	Regulation of actin cytoskeleton - Homo sapiens (human)	0
FoxO signaling pathway - Homo sapiens (human)	Bile secretion - Homo sapiens (human)	0
FoxO signaling pathway - Homo sapiens (human)	Biosynthesis of unsaturated fatty acids - Homo sapiens (human)	0
FoxO signaling pathway - Homo sapiens (human)	Chemokine signaling pathway - Homo sapiens (human)	0
FoxO signaling pathway - Homo sapiens (human)	Fatty acid degradation - Homo sapiens (human)	0
FoxO signaling pathway - Homo sapiens (human)	Glycolysis / Gluconeogenesis - Homo sapiens (human)	3	PCK2, PCK1, G6PC1
FoxO signaling pathway - Homo sapiens (human)	Glyoxylate and dicarboxylate metabolism - Homo sapiens (human)	1	CAT
FoxO signaling pathway - Homo sapiens (human)	Pathogenic Escherichia coli infection - Homo sapiens (human)	0
FoxO signaling pathway - Homo sapiens (human)	Phospholipase D signaling pathway - Homo sapiens (human)	0
FoxO signaling pathway - Homo sapiens (human)	Alanine	0
FoxO signaling pathway - Homo sapiens (human)	Arginine and proline metabolism - Homo sapiens (human)	0
FoxO signaling pathway - Homo sapiens (human)	Cytokine-cytokine receptor interaction - Homo sapiens (human)	1	IL7R
FoxO signaling pathway - Homo sapiens (human)	Hypertrophic cardiomyopathy - Homo sapiens (human)	1	PRKAG2
FoxO signaling pathway - Homo sapiens (human)	Kaposi sarcoma-associated herpesvirus infection - Homo sapiens (human)	0
FoxO signaling pathway - Homo sapiens (human)	Oxytocin signaling pathway - Homo sapiens (human)	1	PRKAG2
FoxO signaling pathway - Homo sapiens (human)	Prion disease - Homo sapiens (human)	0
FoxO signaling pathway - Homo sapiens (human)	Systemic lupus erythematosus - Homo sapiens (human)	0
FoxO signaling pathway - Homo sapiens (human)	Yersinia infection - Homo sapiens (human)	0
FoxO signaling pathway - Homo sapiens (human)	aspartate and glutamate metabolism - Homo sapiens (human)	0
FoxO signaling pathway - Homo sapiens (human)	cGMP-PKG signaling pathway - Homo sapiens (human)	0
FoxO signaling pathway - Homo sapiens (human)	Adrenergic signaling in cardiomyocytes - Homo sapiens (human)	0
FoxO signaling pathway - Homo sapiens (human)	Cholinergic synapse - Homo sapiens (human)	0
FoxO signaling pathway - Homo sapiens (human)	Citrate cycle (TCA cycle) - Homo sapiens (human)	2	PCK2, PCK1
FoxO signaling pathway - Homo sapiens (human)	Glycerophospholipid metabolism - Homo sapiens (human)	0
FoxO signaling pathway - Homo sapiens (human)	Human cytomegalovirus infection - Homo sapiens (human)	0
FoxO signaling pathway - Homo sapiens (human)	Human immunodeficiency virus 1 infection - Homo sapiens (human)	0
FoxO signaling pathway - Homo sapiens (human)	Inflammatory mediator regulation of TRP channels - Homo sapiens (human)	0
FoxO signaling pathway - Homo sapiens (human)	Inositol phosphate metabolism - Homo sapiens (human)	0
FoxO signaling pathway - Homo sapiens (human)	Longevity regulating pathway - Homo sapiens (human)	2	CAT, PRKAG2
FoxO signaling pathway - Homo sapiens (human)	Longevity regulating pathway - multiple species - Homo sapiens (human)	2	CAT, PRKAG2
FoxO signaling pathway - Homo sapiens (human)	Pantothenate and CoA biosynthesis - Homo sapiens (human)	0
FoxO signaling pathway - Homo sapiens (human)	Phenylalanine metabolism - Homo sapiens (human)	0
FoxO signaling pathway - Homo sapiens (human)	Proteoglycans in cancer - Homo sapiens (human)	0
FoxO signaling pathway - Homo sapiens (human)	Proximal tubule bicarbonate reclamation - Homo sapiens (human)	2	PCK2, PCK1
FoxO signaling pathway - Homo sapiens (human)	Staphylococcus aureus infection - Homo sapiens (human)	0
FoxO signaling pathway - Homo sapiens (human)	Tight junction - Homo sapiens (human)	1	PRKAG2
FoxO signaling pathway - Homo sapiens (human)	Amoebiasis - Homo sapiens (human)	0
FoxO signaling pathway - Homo sapiens (human)	Amyotrophic lateral sclerosis - Homo sapiens (human)	1	CAT
FoxO signaling pathway - Homo sapiens (human)	Arrhythmogenic right ventricular cardiomyopathy - Homo sapiens (human)	0
FoxO signaling pathway - Homo sapiens (human)	C-type lectin receptor signaling pathway - Homo sapiens (human)	0
FoxO signaling pathway - Homo sapiens (human)	Calcium signaling pathway - Homo sapiens (human)	0
FoxO signaling pathway - Homo sapiens (human)	Circadian rhythm - Homo sapiens (human)	1	PRKAG2
FoxO signaling pathway - Homo sapiens (human)	D-Arginine and D-ornithine metabolism - Homo sapiens (human)	0
FoxO signaling pathway - Homo sapiens (human)	Dilated cardiomyopathy - Homo sapiens (human)	0
FoxO signaling pathway - Homo sapiens (human)	Drug metabolism - other enzymes - Homo sapiens (human)	0
FoxO signaling pathway - Homo sapiens (human)	Fc epsilon RI signaling pathway - Homo sapiens (human)	0
FoxO signaling pathway - Homo sapiens (human)	GABAergic synapse - Homo sapiens (human)	0
FoxO signaling pathway - Homo sapiens (human)	Herpes simplex virus 1 infection - Homo sapiens (human)	0
FoxO signaling pathway - Homo sapiens (human)	Histidine metabolism - Homo sapiens (human)	0
FoxO signaling pathway - Homo sapiens (human)	JAK-STAT signaling pathway - Homo sapiens (human)	1	IL7R
FoxO signaling pathway - Homo sapiens (human)	Lipid and atherosclerosis - Homo sapiens (human)	0
FoxO signaling pathway - Homo sapiens (human)	Mineral absorption - Homo sapiens (human)	0
FoxO signaling pathway - Homo sapiens (human)	Morphine addiction - Homo sapiens (human)	0
FoxO signaling pathway - Homo sapiens (human)	NOD-like receptor signaling pathway - Homo sapiens (human)	0
FoxO signaling pathway - Homo sapiens (human)	Neutrophil extracellular trap formation - Homo sapiens (human)	0
FoxO signaling pathway - Homo sapiens (human)	Pathways of neurodegeneration - multiple diseases - Homo sapiens (human)	1	CAT
FoxO signaling pathway - Homo sapiens (human)	Phenylalanine	0
FoxO signaling pathway - Homo sapiens (human)	Phosphatidylinositol signaling system - Homo sapiens (human)	0
FoxO signaling pathway - Homo sapiens (human)	Pyrimidine metabolism - Homo sapiens (human)	0
FoxO signaling pathway - Homo sapiens (human)	Rap1 signaling pathway - Homo sapiens (human)	0
FoxO signaling pathway - Homo sapiens (human)	Ras signaling pathway - Homo sapiens (human)	0
FoxO signaling pathway - Homo sapiens (human)	Salmonella infection - Homo sapiens (human)	0
FoxO signaling pathway - Homo sapiens (human)	Serotonergic synapse - Homo sapiens (human)	0
FoxO signaling pathway - Homo sapiens (human)	Shigellosis - Homo sapiens (human)	0
FoxO signaling pathway - Homo sapiens (human)	Starch and sucrose metabolism - Homo sapiens (human)	1	G6PC1
FoxO signaling pathway - Homo sapiens (human)	Tyrosine metabolism - Homo sapiens (human)	0
FoxO signaling pathway - Homo sapiens (human)	Ubiquinone and other terpenoid-quinone biosynthesis - Homo sapiens (human)	0
FoxO signaling pathway - Homo sapiens (human)	cAMP signaling pathway - Homo sapiens (human)	0
FoxO signaling pathway - Homo sapiens (human)	tyrosine and tryptophan biosynthesis - Homo sapiens (human)	0
FoxO signaling pathway - Homo sapiens (human)	ABC transporters - Homo sapiens (human)	0
FoxO signaling pathway - Homo sapiens (human)	African trypanosomiasis - Homo sapiens (human)	0
FoxO signaling pathway - Homo sapiens (human)	Alcoholism - Homo sapiens (human)	0
FoxO signaling pathway - Homo sapiens (human)	B cell receptor signaling pathway - Homo sapiens (human)	0
FoxO signaling pathway - Homo sapiens (human)	Carbohydrate digestion and absorption - Homo sapiens (human)	1	G6PC1
FoxO signaling pathway - Homo sapiens (human)	Cardiac muscle contraction - Homo sapiens (human)	0
FoxO signaling pathway - Homo sapiens (human)	Cell adhesion molecules - Homo sapiens (human)	0
FoxO signaling pathway - Homo sapiens (human)	Chagas disease - Homo sapiens (human)	0
FoxO signaling pathway - Homo sapiens (human)	Circadian entrainment - Homo sapiens (human)	0
FoxO signaling pathway - Homo sapiens (human)	Dopaminergic synapse - Homo sapiens (human)	0
FoxO signaling pathway - Homo sapiens (human)	Drug metabolism - cytochrome P450 - Homo sapiens (human)	0
FoxO signaling pathway - Homo sapiens (human)	ECM-receptor interaction - Homo sapiens (human)	0
FoxO signaling pathway - Homo sapiens (human)	Fc gamma R-mediated phagocytosis - Homo sapiens (human)	0
FoxO signaling pathway - Homo sapiens (human)	Fructose and mannose metabolism - Homo sapiens (human)	0
FoxO signaling pathway - Homo sapiens (human)	Glutamatergic synapse - Homo sapiens (human)	0
FoxO signaling pathway - Homo sapiens (human)	Glycerolipid metabolism - Homo sapiens (human)	0
FoxO signaling pathway - Homo sapiens (human)	Glycosaminoglycan biosynthesis - chondroitin sulfate / dermatan sulfate - Homo sapiens (human)	0
FoxO signaling pathway - Homo sapiens (human)	Hematopoietic cell lineage - Homo sapiens (human)	1	IL7R
FoxO signaling pathway - Homo sapiens (human)	Hepatitis B - Homo sapiens (human)	0
FoxO signaling pathway - Homo sapiens (human)	Influenza A - Homo sapiens (human)	0
FoxO signaling pathway - Homo sapiens (human)	Intestinal immune network for IgA production - Homo sapiens (human)	0
FoxO signaling pathway - Homo sapiens (human)	MAPK signaling pathway - Homo sapiens (human)	0
FoxO signaling pathway - Homo sapiens (human)	NF-kappa B signaling pathway - Homo sapiens (human)	0
FoxO signaling pathway - Homo sapiens (human)	Natural killer cell mediated cytotoxicity - Homo sapiens (human)	0
FoxO signaling pathway - Homo sapiens (human)	Nicotinate and nicotinamide metabolism - Homo sapiens (human)	0
FoxO signaling pathway - Homo sapiens (human)	Non-alcoholic fatty liver disease - Homo sapiens (human)	1	PRKAG2
FoxO signaling pathway - Homo sapiens (human)	Olfactory transduction - Homo sapiens (human)	0
FoxO signaling pathway - Homo sapiens (human)	Osteoclast differentiation - Homo sapiens (human)	0
FoxO signaling pathway - Homo sapiens (human)	Pertussis - Homo sapiens (human)	0
FoxO signaling pathway - Homo sapiens (human)	Purine metabolism - Homo sapiens (human)	0
FoxO signaling pathway - Homo sapiens (human)	Relaxin signaling pathway - Homo sapiens (human)	0
FoxO signaling pathway - Homo sapiens (human)	Renin secretion - Homo sapiens (human)	0
FoxO signaling pathway - Homo sapiens (human)	Retinol metabolism - Homo sapiens (human)	0
FoxO signaling pathway - Homo sapiens (human)	Retrograde endocannabinoid signaling - Homo sapiens (human)	0
FoxO signaling pathway - Homo sapiens (human)	Sphingolipid signaling pathway - Homo sapiens (human)	0
FoxO signaling pathway - Homo sapiens (human)	Taurine and hypotaurine metabolism - Homo sapiens (human)	0
FoxO signaling pathway - Homo sapiens (human)	Thermogenesis - Homo sapiens (human)	1	PRKAG2
FoxO signaling pathway - Homo sapiens (human)	Toxoplasmosis - Homo sapiens (human)	0
FoxO signaling pathway - Homo sapiens (human)	Tuberculosis - Homo sapiens (human)	0
FoxO signaling pathway - Homo sapiens (human)	Viral carcinogenesis - Homo sapiens (human)	0
FoxO signaling pathway - Homo sapiens (human)	alpha-Linolenic acid metabolism - Homo sapiens (human)	0
FoxO signaling pathway - Homo sapiens (human)	Adherens junction - Homo sapiens (human)	0
FoxO signaling pathway - Homo sapiens (human)	Apoptosis - Homo sapiens (human)	0
FoxO signaling pathway - Homo sapiens (human)	Arginine biosynthesis - Homo sapiens (human)	0
FoxO signaling pathway - Homo sapiens (human)	Ascorbate and aldarate metabolism - Homo sapiens (human)	0
FoxO signaling pathway - Homo sapiens (human)	Axon guidance - Homo sapiens (human)	0
FoxO signaling pathway - Homo sapiens (human)	Bacterial invasion of epithelial cells - Homo sapiens (human)	0
FoxO signaling pathway - Homo sapiens (human)	Caffeine metabolism - Homo sapiens (human)	0
FoxO signaling pathway - Homo sapiens (human)	Cellular senescence - Homo sapiens (human)	0
FoxO signaling pathway - Homo sapiens (human)	Central carbon metabolism in cancer - Homo sapiens (human)	0
FoxO signaling pathway - Homo sapiens (human)	Chemical carcinogenesis - Homo sapiens (human)	0
FoxO signaling pathway - Homo sapiens (human)	Cholesterol metabolism - Homo sapiens (human)	0
FoxO signaling pathway - Homo sapiens (human)	Choline metabolism in cancer - Homo sapiens (human)	0
FoxO signaling pathway - Homo sapiens (human)	Cytosolic DNA-sensing pathway - Homo sapiens (human)	0
FoxO signaling pathway - Homo sapiens (human)	Endocrine and other factor-regulated calcium reabsorption - Homo sapiens (human)	0
FoxO signaling pathway - Homo sapiens (human)	Endocytosis - Homo sapiens (human)	0
FoxO signaling pathway - Homo sapiens (human)	Epstein-Barr virus infection - Homo sapiens (human)	0
FoxO signaling pathway - Homo sapiens (human)	Fat digestion and absorption - Homo sapiens (human)	0
FoxO signaling pathway - Homo sapiens (human)	Fatty acid elongation - Homo sapiens (human)	0
FoxO signaling pathway - Homo sapiens (human)	Ferroptosis - Homo sapiens (human)	0
FoxO signaling pathway - Homo sapiens (human)	Fluid shear stress and atherosclerosis - Homo sapiens (human)	0
FoxO signaling pathway - Homo sapiens (human)	Focal adhesion - Homo sapiens (human)	0
FoxO signaling pathway - Homo sapiens (human)	Galactose metabolism - Homo sapiens (human)	1	G6PC1
FoxO signaling pathway - Homo sapiens (human)	Glutathione metabolism - Homo sapiens (human)	0
FoxO signaling pathway - Homo sapiens (human)	Glycosaminoglycan biosynthesis - heparan sulfate / heparin - Homo sapiens (human)	0
FoxO signaling pathway - Homo sapiens (human)	Glycosphingolipid biosynthesis - lacto and neolacto series - Homo sapiens (human)	0
FoxO signaling pathway - Homo sapiens (human)	Glycosylphosphatidylinositol (GPI)-anchor biosynthesis - Homo sapiens (human)	0
FoxO signaling pathway - Homo sapiens (human)	Growth hormone synthesis	0
FoxO signaling pathway - Homo sapiens (human)	HIF-1 signaling pathway - Homo sapiens (human)	0
FoxO signaling pathway - Homo sapiens (human)	Hippo signaling pathway - multiple species - Homo sapiens (human)	0
FoxO signaling pathway - Homo sapiens (human)	Human T-cell leukemia virus 1 infection - Homo sapiens (human)	0
FoxO signaling pathway - Homo sapiens (human)	Human papillomavirus infection - Homo sapiens (human)	0
FoxO signaling pathway - Homo sapiens (human)	Huntington disease - Homo sapiens (human)	0
FoxO signaling pathway - Homo sapiens (human)	Inflammatory bowel disease - Homo sapiens (human)	0
FoxO signaling pathway - Homo sapiens (human)	Insulin secretion - Homo sapiens (human)	0
FoxO signaling pathway - Homo sapiens (human)	Legionellosis - Homo sapiens (human)	0
FoxO signaling pathway - Homo sapiens (human)	Leishmaniasis - Homo sapiens (human)	0
FoxO signaling pathway - Homo sapiens (human)	Leukocyte transendothelial migration - Homo sapiens (human)	0
FoxO signaling pathway - Homo sapiens (human)	Linoleic acid metabolism - Homo sapiens (human)	0
FoxO signaling pathway - Homo sapiens (human)	Malaria - Homo sapiens (human)	0
FoxO signaling pathway - Homo sapiens (human)	Mannose type O-glycan biosynthesis - Homo sapiens (human)	0
FoxO signaling pathway - Homo sapiens (human)	Maturity onset diabetes of the young - Homo sapiens (human)	0
FoxO signaling pathway - Homo sapiens (human)	Metabolism of xenobiotics by cytochrome P450 - Homo sapiens (human)	0
FoxO signaling pathway - Homo sapiens (human)	MicroRNAs in cancer - Homo sapiens (human)	0
FoxO signaling pathway - Homo sapiens (human)	Necroptosis - Homo sapiens (human)	0
FoxO signaling pathway - Homo sapiens (human)	Neurotrophin signaling pathway - Homo sapiens (human)	0
FoxO signaling pathway - Homo sapiens (human)	Nitrogen metabolism - Homo sapiens (human)	0
FoxO signaling pathway - Homo sapiens (human)	One carbon pool by folate - Homo sapiens (human)	0
FoxO signaling pathway - Homo sapiens (human)	Ovarian steroidogenesis - Homo sapiens (human)	0
FoxO signaling pathway - Homo sapiens (human)	Phagosome - Homo sapiens (human)	0
FoxO signaling pathway - Homo sapiens (human)	Porphyrin and chlorophyll metabolism - Homo sapiens (human)	0
FoxO signaling pathway - Homo sapiens (human)	Primary immunodeficiency - Homo sapiens (human)	1	IL7R
FoxO signaling pathway - Homo sapiens (human)	Prolactin signaling pathway - Homo sapiens (human)	0
FoxO signaling pathway - Homo sapiens (human)	Protein digestion and absorption - Homo sapiens (human)	0
FoxO signaling pathway - Homo sapiens (human)	Protein processing in endoplasmic reticulum - Homo sapiens (human)	0
FoxO signaling pathway - Homo sapiens (human)	RIG-I-like receptor signaling pathway - Homo sapiens (human)	0
FoxO signaling pathway - Homo sapiens (human)	Renal cell carcinoma - Homo sapiens (human)	0
FoxO signaling pathway - Homo sapiens (human)	Rheumatoid arthritis - Homo sapiens (human)	0
FoxO signaling pathway - Homo sapiens (human)	Riboflavin metabolism - Homo sapiens (human)	0
FoxO signaling pathway - Homo sapiens (human)	Selenocompound metabolism - Homo sapiens (human)	0
FoxO signaling pathway - Homo sapiens (human)	Spinocerebellar ataxia - Homo sapiens (human)	0
FoxO signaling pathway - Homo sapiens (human)	Steroid hormone biosynthesis - Homo sapiens (human)	0
FoxO signaling pathway - Homo sapiens (human)	Synthesis and degradation of ketone bodies - Homo sapiens (human)	0
FoxO signaling pathway - Homo sapiens (human)	T cell receptor signaling pathway - Homo sapiens (human)	0
FoxO signaling pathway - Homo sapiens (human)	TGF-beta signaling pathway - Homo sapiens (human)	0
FoxO signaling pathway - Homo sapiens (human)	Taste transduction - Homo sapiens (human)	0
FoxO signaling pathway - Homo sapiens (human)	Terpenoid backbone biosynthesis - Homo sapiens (human)	0
FoxO signaling pathway - Homo sapiens (human)	Th17 cell differentiation - Homo sapiens (human)	0
FoxO signaling pathway - Homo sapiens (human)	Thyroid hormone synthesis - Homo sapiens (human)	0
FoxO signaling pathway - Homo sapiens (human)	Type II diabetes mellitus - Homo sapiens (human)	0
FoxO signaling pathway - Homo sapiens (human)	Vasopressin-regulated water reabsorption - Homo sapiens (human)	0
FoxO signaling pathway - Homo sapiens (human)	secretion and action - Homo sapiens (human)	0
Glucagon signaling pathway - Homo sapiens (human)	Glycine	0
Glucagon signaling pathway - Homo sapiens (human)	Pathways in cancer - Homo sapiens (human)	0
Glucagon signaling pathway - Homo sapiens (human)	serine and threonine metabolism - Homo sapiens (human)	0
Glucagon signaling pathway - Homo sapiens (human)	AMPK signaling pathway - Homo sapiens (human)	5	PFKFB1, PCK2, PRKAG2, PCK1, G6PC1
Glucagon signaling pathway - Homo sapiens (human)	Butanoate metabolism - Homo sapiens (human)	0
Glucagon signaling pathway - Homo sapiens (human)	beta-Alanine metabolism - Homo sapiens (human)	0
Glucagon signaling pathway - Homo sapiens (human)	Neuroactive ligand-receptor interaction - Homo sapiens (human)	0
Glucagon signaling pathway - Homo sapiens (human)	Primary bile acid biosynthesis - Homo sapiens (human)	0
Glucagon signaling pathway - Homo sapiens (human)	Pyruvate metabolism - Homo sapiens (human)	2	PCK2, PCK1
Glucagon signaling pathway - Homo sapiens (human)	Tryptophan metabolism - Homo sapiens (human)	0
Glucagon signaling pathway - Homo sapiens (human)	Adipocytokine signaling pathway - Homo sapiens (human)	4	PCK2, PRKAG2, PCK1, G6PC1
Glucagon signaling pathway - Homo sapiens (human)	Apelin signaling pathway - Homo sapiens (human)	1	PRKAG2
Glucagon signaling pathway - Homo sapiens (human)	Arachidonic acid metabolism - Homo sapiens (human)	0
Glucagon signaling pathway - Homo sapiens (human)	Cysteine and methionine metabolism - Homo sapiens (human)	0
Glucagon signaling pathway - Homo sapiens (human)	Insulin signaling pathway - Homo sapiens (human)	4	PCK2, PRKAG2, PCK1, G6PC1
Glucagon signaling pathway - Homo sapiens (human)	Lysine degradation - Homo sapiens (human)	0
Glucagon signaling pathway - Homo sapiens (human)	Platelet activation - Homo sapiens (human)	0
Glucagon signaling pathway - Homo sapiens (human)	Propanoate metabolism - Homo sapiens (human)	0
Glucagon signaling pathway - Homo sapiens (human)	Regulation of actin cytoskeleton - Homo sapiens (human)	0
Glucagon signaling pathway - Homo sapiens (human)	Bile secretion - Homo sapiens (human)	0
Glucagon signaling pathway - Homo sapiens (human)	Biosynthesis of unsaturated fatty acids - Homo sapiens (human)	0
Glucagon signaling pathway - Homo sapiens (human)	Chemokine signaling pathway - Homo sapiens (human)	0
Glucagon signaling pathway - Homo sapiens (human)	Fatty acid degradation - Homo sapiens (human)	0
Glucagon signaling pathway - Homo sapiens (human)	Glycolysis / Gluconeogenesis - Homo sapiens (human)	3	PCK2, PCK1, G6PC1
Glucagon signaling pathway - Homo sapiens (human)	Glyoxylate and dicarboxylate metabolism - Homo sapiens (human)	0
Glucagon signaling pathway - Homo sapiens (human)	Pathogenic Escherichia coli infection - Homo sapiens (human)	0
Glucagon signaling pathway - Homo sapiens (human)	Phospholipase D signaling pathway - Homo sapiens (human)	0
Glucagon signaling pathway - Homo sapiens (human)	Alanine	0
Glucagon signaling pathway - Homo sapiens (human)	Arginine and proline metabolism - Homo sapiens (human)	0
Glucagon signaling pathway - Homo sapiens (human)	Cytokine-cytokine receptor interaction - Homo sapiens (human)	0
Glucagon signaling pathway - Homo sapiens (human)	Hypertrophic cardiomyopathy - Homo sapiens (human)	1	PRKAG2
Glucagon signaling pathway - Homo sapiens (human)	Kaposi sarcoma-associated herpesvirus infection - Homo sapiens (human)	0
Glucagon signaling pathway - Homo sapiens (human)	Oxytocin signaling pathway - Homo sapiens (human)	1	PRKAG2
Glucagon signaling pathway - Homo sapiens (human)	Prion disease - Homo sapiens (human)	0
Glucagon signaling pathway - Homo sapiens (human)	Systemic lupus erythematosus - Homo sapiens (human)	0
Glucagon signaling pathway - Homo sapiens (human)	Yersinia infection - Homo sapiens (human)	0
Glucagon signaling pathway - Homo sapiens (human)	aspartate and glutamate metabolism - Homo sapiens (human)	0
Glucagon signaling pathway - Homo sapiens (human)	cGMP-PKG signaling pathway - Homo sapiens (human)	0
Glucagon signaling pathway - Homo sapiens (human)	Adrenergic signaling in cardiomyocytes - Homo sapiens (human)	0
Glucagon signaling pathway - Homo sapiens (human)	Cholinergic synapse - Homo sapiens (human)	0
Glucagon signaling pathway - Homo sapiens (human)	Citrate cycle (TCA cycle) - Homo sapiens (human)	2	PCK2, PCK1
Glucagon signaling pathway - Homo sapiens (human)	Glycerophospholipid metabolism - Homo sapiens (human)	0
Glucagon signaling pathway - Homo sapiens (human)	Human cytomegalovirus infection - Homo sapiens (human)	0
Glucagon signaling pathway - Homo sapiens (human)	Human immunodeficiency virus 1 infection - Homo sapiens (human)	0
Glucagon signaling pathway - Homo sapiens (human)	Inflammatory mediator regulation of TRP channels - Homo sapiens (human)	0
Glucagon signaling pathway - Homo sapiens (human)	Inositol phosphate metabolism - Homo sapiens (human)	0
Glucagon signaling pathway - Homo sapiens (human)	Longevity regulating pathway - Homo sapiens (human)	1	PRKAG2
Glucagon signaling pathway - Homo sapiens (human)	Longevity regulating pathway - multiple species - Homo sapiens (human)	1	PRKAG2
Glucagon signaling pathway - Homo sapiens (human)	Pantothenate and CoA biosynthesis - Homo sapiens (human)	0
Glucagon signaling pathway - Homo sapiens (human)	Phenylalanine metabolism - Homo sapiens (human)	0
Glucagon signaling pathway - Homo sapiens (human)	Proteoglycans in cancer - Homo sapiens (human)	0
Glucagon signaling pathway - Homo sapiens (human)	Proximal tubule bicarbonate reclamation - Homo sapiens (human)	2	PCK2, PCK1
Glucagon signaling pathway - Homo sapiens (human)	Staphylococcus aureus infection - Homo sapiens (human)	0
Glucagon signaling pathway - Homo sapiens (human)	Tight junction - Homo sapiens (human)	1	PRKAG2
Glucagon signaling pathway - Homo sapiens (human)	Amoebiasis - Homo sapiens (human)	0
Glucagon signaling pathway - Homo sapiens (human)	Amyotrophic lateral sclerosis - Homo sapiens (human)	0
Glucagon signaling pathway - Homo sapiens (human)	Arrhythmogenic right ventricular cardiomyopathy - Homo sapiens (human)	0
Glucagon signaling pathway - Homo sapiens (human)	C-type lectin receptor signaling pathway - Homo sapiens (human)	0
Glucagon signaling pathway - Homo sapiens (human)	Calcium signaling pathway - Homo sapiens (human)	0
Glucagon signaling pathway - Homo sapiens (human)	Circadian rhythm - Homo sapiens (human)	1	PRKAG2
Glucagon signaling pathway - Homo sapiens (human)	D-Arginine and D-ornithine metabolism - Homo sapiens (human)	0
Glucagon signaling pathway - Homo sapiens (human)	Dilated cardiomyopathy - Homo sapiens (human)	0
Glucagon signaling pathway - Homo sapiens (human)	Drug metabolism - other enzymes - Homo sapiens (human)	0
Glucagon signaling pathway - Homo sapiens (human)	Fc epsilon RI signaling pathway - Homo sapiens (human)	0
Glucagon signaling pathway - Homo sapiens (human)	GABAergic synapse - Homo sapiens (human)	0
Glucagon signaling pathway - Homo sapiens (human)	Herpes simplex virus 1 infection - Homo sapiens (human)	0
Glucagon signaling pathway - Homo sapiens (human)	Histidine metabolism - Homo sapiens (human)	0
Glucagon signaling pathway - Homo sapiens (human)	JAK-STAT signaling pathway - Homo sapiens (human)	0
Glucagon signaling pathway - Homo sapiens (human)	Lipid and atherosclerosis - Homo sapiens (human)	0
Glucagon signaling pathway - Homo sapiens (human)	Mineral absorption - Homo sapiens (human)	0
Glucagon signaling pathway - Homo sapiens (human)	Morphine addiction - Homo sapiens (human)	0
Glucagon signaling pathway - Homo sapiens (human)	NOD-like receptor signaling pathway - Homo sapiens (human)	0
Glucagon signaling pathway - Homo sapiens (human)	Neutrophil extracellular trap formation - Homo sapiens (human)	0
Glucagon signaling pathway - Homo sapiens (human)	Pathways of neurodegeneration - multiple diseases - Homo sapiens (human)	0
Glucagon signaling pathway - Homo sapiens (human)	Phenylalanine	0
Glucagon signaling pathway - Homo sapiens (human)	Phosphatidylinositol signaling system - Homo sapiens (human)	0
Glucagon signaling pathway - Homo sapiens (human)	Pyrimidine metabolism - Homo sapiens (human)	0
Glucagon signaling pathway - Homo sapiens (human)	Rap1 signaling pathway - Homo sapiens (human)	0
Glucagon signaling pathway - Homo sapiens (human)	Ras signaling pathway - Homo sapiens (human)	0
Glucagon signaling pathway - Homo sapiens (human)	Salmonella infection - Homo sapiens (human)	0
Glucagon signaling pathway - Homo sapiens (human)	Serotonergic synapse - Homo sapiens (human)	0
Glucagon signaling pathway - Homo sapiens (human)	Shigellosis - Homo sapiens (human)	0
Glucagon signaling pathway - Homo sapiens (human)	Starch and sucrose metabolism - Homo sapiens (human)	1	G6PC1
Glucagon signaling pathway - Homo sapiens (human)	Tyrosine metabolism - Homo sapiens (human)	0
Glucagon signaling pathway - Homo sapiens (human)	Ubiquinone and other terpenoid-quinone biosynthesis - Homo sapiens (human)	0
Glucagon signaling pathway - Homo sapiens (human)	cAMP signaling pathway - Homo sapiens (human)	0
Glucagon signaling pathway - Homo sapiens (human)	tyrosine and tryptophan biosynthesis - Homo sapiens (human)	0
Glucagon signaling pathway - Homo sapiens (human)	ABC transporters - Homo sapiens (human)	0
Glucagon signaling pathway - Homo sapiens (human)	African trypanosomiasis - Homo sapiens (human)	0
Glucagon signaling pathway - Homo sapiens (human)	Alcoholism - Homo sapiens (human)	0
Glucagon signaling pathway - Homo sapiens (human)	B cell receptor signaling pathway - Homo sapiens (human)	0
Glucagon signaling pathway - Homo sapiens (human)	Carbohydrate digestion and absorption - Homo sapiens (human)	2	SLC2A2, G6PC1
Glucagon signaling pathway - Homo sapiens (human)	Cardiac muscle contraction - Homo sapiens (human)	0
Glucagon signaling pathway - Homo sapiens (human)	Cell adhesion molecules - Homo sapiens (human)	0
Glucagon signaling pathway - Homo sapiens (human)	Chagas disease - Homo sapiens (human)	0
Glucagon signaling pathway - Homo sapiens (human)	Circadian entrainment - Homo sapiens (human)	0
Glucagon signaling pathway - Homo sapiens (human)	Dopaminergic synapse - Homo sapiens (human)	0
Glucagon signaling pathway - Homo sapiens (human)	Drug metabolism - cytochrome P450 - Homo sapiens (human)	0
Glucagon signaling pathway - Homo sapiens (human)	ECM-receptor interaction - Homo sapiens (human)	0
Glucagon signaling pathway - Homo sapiens (human)	Fc gamma R-mediated phagocytosis - Homo sapiens (human)	0
Glucagon signaling pathway - Homo sapiens (human)	Fructose and mannose metabolism - Homo sapiens (human)	1	PFKFB1
Glucagon signaling pathway - Homo sapiens (human)	Glutamatergic synapse - Homo sapiens (human)	0
Glucagon signaling pathway - Homo sapiens (human)	Glycerolipid metabolism - Homo sapiens (human)	0
Glucagon signaling pathway - Homo sapiens (human)	Glycosaminoglycan biosynthesis - chondroitin sulfate / dermatan sulfate - Homo sapiens (human)	0
Glucagon signaling pathway - Homo sapiens (human)	Hematopoietic cell lineage - Homo sapiens (human)	0
Glucagon signaling pathway - Homo sapiens (human)	Hepatitis B - Homo sapiens (human)	0
Glucagon signaling pathway - Homo sapiens (human)	Influenza A - Homo sapiens (human)	0
Glucagon signaling pathway - Homo sapiens (human)	Intestinal immune network for IgA production - Homo sapiens (human)	0
Glucagon signaling pathway - Homo sapiens (human)	MAPK signaling pathway - Homo sapiens (human)	0
Glucagon signaling pathway - Homo sapiens (human)	NF-kappa B signaling pathway - Homo sapiens (human)	0
Glucagon signaling pathway - Homo sapiens (human)	Natural killer cell mediated cytotoxicity - Homo sapiens (human)	0
Glucagon signaling pathway - Homo sapiens (human)	Nicotinate and nicotinamide metabolism - Homo sapiens (human)	0
Glucagon signaling pathway - Homo sapiens (human)	Non-alcoholic fatty liver disease - Homo sapiens (human)	1	PRKAG2
Glucagon signaling pathway - Homo sapiens (human)	Olfactory transduction - Homo sapiens (human)	0
Glucagon signaling pathway - Homo sapiens (human)	Osteoclast differentiation - Homo sapiens (human)	0
Glucagon signaling pathway - Homo sapiens (human)	Pertussis - Homo sapiens (human)	0
Glucagon signaling pathway - Homo sapiens (human)	Purine metabolism - Homo sapiens (human)	0
Glucagon signaling pathway - Homo sapiens (human)	Relaxin signaling pathway - Homo sapiens (human)	0
Glucagon signaling pathway - Homo sapiens (human)	Renin secretion - Homo sapiens (human)	0
Glucagon signaling pathway - Homo sapiens (human)	Retinol metabolism - Homo sapiens (human)	0
Glucagon signaling pathway - Homo sapiens (human)	Retrograde endocannabinoid signaling - Homo sapiens (human)	0
Glucagon signaling pathway - Homo sapiens (human)	Sphingolipid signaling pathway - Homo sapiens (human)	0
Glucagon signaling pathway - Homo sapiens (human)	Taurine and hypotaurine metabolism - Homo sapiens (human)	0
Glucagon signaling pathway - Homo sapiens (human)	Thermogenesis - Homo sapiens (human)	1	PRKAG2
Glucagon signaling pathway - Homo sapiens (human)	Toxoplasmosis - Homo sapiens (human)	0
Glucagon signaling pathway - Homo sapiens (human)	Tuberculosis - Homo sapiens (human)	0
Glucagon signaling pathway - Homo sapiens (human)	Viral carcinogenesis - Homo sapiens (human)	0
Glucagon signaling pathway - Homo sapiens (human)	alpha-Linolenic acid metabolism - Homo sapiens (human)	0
Glucagon signaling pathway - Homo sapiens (human)	Adherens junction - Homo sapiens (human)	0
Glucagon signaling pathway - Homo sapiens (human)	Apoptosis - Homo sapiens (human)	0
Glucagon signaling pathway - Homo sapiens (human)	Arginine biosynthesis - Homo sapiens (human)	0
Glucagon signaling pathway - Homo sapiens (human)	Ascorbate and aldarate metabolism - Homo sapiens (human)	0
Glucagon signaling pathway - Homo sapiens (human)	Axon guidance - Homo sapiens (human)	0
Glucagon signaling pathway - Homo sapiens (human)	Bacterial invasion of epithelial cells - Homo sapiens (human)	0
Glucagon signaling pathway - Homo sapiens (human)	Caffeine metabolism - Homo sapiens (human)	0
Glucagon signaling pathway - Homo sapiens (human)	Cellular senescence - Homo sapiens (human)	0
Glucagon signaling pathway - Homo sapiens (human)	Central carbon metabolism in cancer - Homo sapiens (human)	1	SLC2A2
Glucagon signaling pathway - Homo sapiens (human)	Chemical carcinogenesis - Homo sapiens (human)	0
Glucagon signaling pathway - Homo sapiens (human)	Cholesterol metabolism - Homo sapiens (human)	0
Glucagon signaling pathway - Homo sapiens (human)	Choline metabolism in cancer - Homo sapiens (human)	0
Glucagon signaling pathway - Homo sapiens (human)	Cytosolic DNA-sensing pathway - Homo sapiens (human)	0
Glucagon signaling pathway - Homo sapiens (human)	Endocrine and other factor-regulated calcium reabsorption - Homo sapiens (human)	0
Glucagon signaling pathway - Homo sapiens (human)	Endocytosis - Homo sapiens (human)	0
Glucagon signaling pathway - Homo sapiens (human)	Epstein-Barr virus infection - Homo sapiens (human)	0
Glucagon signaling pathway - Homo sapiens (human)	Fat digestion and absorption - Homo sapiens (human)	0
Glucagon signaling pathway - Homo sapiens (human)	Fatty acid elongation - Homo sapiens (human)	0
Glucagon signaling pathway - Homo sapiens (human)	Ferroptosis - Homo sapiens (human)	0
Glucagon signaling pathway - Homo sapiens (human)	Fluid shear stress and atherosclerosis - Homo sapiens (human)	0
Glucagon signaling pathway - Homo sapiens (human)	Focal adhesion - Homo sapiens (human)	0
Glucagon signaling pathway - Homo sapiens (human)	Galactose metabolism - Homo sapiens (human)	1	G6PC1
Glucagon signaling pathway - Homo sapiens (human)	Glutathione metabolism - Homo sapiens (human)	0
Glucagon signaling pathway - Homo sapiens (human)	Glycosaminoglycan biosynthesis - heparan sulfate / heparin - Homo sapiens (human)	0
Glucagon signaling pathway - Homo sapiens (human)	Glycosphingolipid biosynthesis - lacto and neolacto series - Homo sapiens (human)	0
Glucagon signaling pathway - Homo sapiens (human)	Glycosylphosphatidylinositol (GPI)-anchor biosynthesis - Homo sapiens (human)	0
Glucagon signaling pathway - Homo sapiens (human)	Growth hormone synthesis	0
Glucagon signaling pathway - Homo sapiens (human)	HIF-1 signaling pathway - Homo sapiens (human)	0
Glucagon signaling pathway - Homo sapiens (human)	Hippo signaling pathway - multiple species - Homo sapiens (human)	0
Glucagon signaling pathway - Homo sapiens (human)	Human T-cell leukemia virus 1 infection - Homo sapiens (human)	0
Glucagon signaling pathway - Homo sapiens (human)	Human papillomavirus infection - Homo sapiens (human)	0
Glucagon signaling pathway - Homo sapiens (human)	Huntington disease - Homo sapiens (human)	0
Glucagon signaling pathway - Homo sapiens (human)	Inflammatory bowel disease - Homo sapiens (human)	0
Glucagon signaling pathway - Homo sapiens (human)	Insulin secretion - Homo sapiens (human)	1	SLC2A2
Glucagon signaling pathway - Homo sapiens (human)	Legionellosis - Homo sapiens (human)	0
[truncated: 19,737 more rows]

## Sheet: G2
PathwayI	PathwayII	X..of.Overlapping.Genes	List.of.Overlapping.Genes
Diabetic cardiomyopathy - Homo sapiens (human)	Coronavirus disease - COVID-19 - Homo sapiens (human)	1	PIK3CD
Diabetic cardiomyopathy - Homo sapiens (human)	Ribosome - Homo sapiens (human)	0
Diabetic cardiomyopathy - Homo sapiens (human)	Alzheimer disease - Homo sapiens (human)	19	PLCB2, PIK3CD, ATP2A3, ATP5F1D, NDUFA3, COX6B1, NDUFB8, ATP5F1E, COX5B, UQCRQ, NDUFB10, UQCR10, NDUFA9, ATP5PO, COX6A1, NDUFB2, UQCR11, NDUFA11, COX8A
Diabetic cardiomyopathy - Homo sapiens (human)	Huntington disease - Homo sapiens (human)	17	PLCB2, ATP5F1D, NDUFA3, COX6B1, NDUFB8, ATP5F1E, COX5B, UQCRQ, NDUFB10, UQCR10, NDUFA9, ATP5PO, COX6A1, NDUFB2, UQCR11, NDUFA11, COX8A
Diabetic cardiomyopathy - Homo sapiens (human)	Pathways of neurodegeneration - multiple diseases - Homo sapiens (human)	18	PLCB2, ATP2A3, ATP5F1D, NDUFA3, COX6B1, NDUFB8, ATP5F1E, COX5B, UQCRQ, NDUFB10, UQCR10, NDUFA9, ATP5PO, COX6A1, NDUFB2, UQCR11, NDUFA11, COX8A
Diabetic cardiomyopathy - Homo sapiens (human)	Amyotrophic lateral sclerosis - Homo sapiens (human)	16	ATP5F1D, NDUFA3, COX6B1, NDUFB8, ATP5F1E, COX5B, UQCRQ, NDUFB10, UQCR10, NDUFA9, ATP5PO, COX6A1, NDUFB2, UQCR11, NDUFA11, COX8A
Diabetic cardiomyopathy - Homo sapiens (human)	Prion disease - Homo sapiens (human)	17	PIK3CD, ATP5F1D, NDUFA3, COX6B1, NDUFB8, ATP5F1E, COX5B, UQCRQ, NDUFB10, UQCR10, NDUFA9, ATP5PO, COX6A1, NDUFB2, UQCR11, NDUFA11, COX8A
Diabetic cardiomyopathy - Homo sapiens (human)	Thermogenesis - Homo sapiens (human)	16	ATP5F1D, NDUFA3, COX6B1, NDUFB8, ATP5F1E, COX5B, UQCRQ, NDUFB10, UQCR10, NDUFA9, ATP5PO, COX6A1, NDUFB2, UQCR11, NDUFA11, COX8A
Diabetic cardiomyopathy - Homo sapiens (human)	Oxidative phosphorylation - Homo sapiens (human)	16	ATP5F1D, NDUFA3, COX6B1, NDUFB8, ATP5F1E, COX5B, UQCRQ, NDUFB10, UQCR10, NDUFA9, ATP5PO, COX6A1, NDUFB2, UQCR11, NDUFA11, COX8A
Diabetic cardiomyopathy - Homo sapiens (human)	PI3K-Akt signaling pathway - Homo sapiens (human)	3	COL1A2, PIK3CD, COL1A1
Diabetic cardiomyopathy - Homo sapiens (human)	Parkinson disease - Homo sapiens (human)	16	ATP5F1D, NDUFA3, COX6B1, NDUFB8, ATP5F1E, COX5B, UQCRQ, NDUFB10, UQCR10, NDUFA9, ATP5PO, COX6A1, NDUFB2, UQCR11, NDUFA11, COX8A
Diabetic cardiomyopathy - Homo sapiens (human)	Platelet activation - Homo sapiens (human)	5	COL3A1, COL1A2, PLCB2, PIK3CD, COL1A1
Diabetic cardiomyopathy - Homo sapiens (human)	Non-alcoholic fatty liver disease - Homo sapiens (human)	14	PIK3CD, NDUFA3, COX6B1, NDUFB8, COX5B, UQCRQ, NDUFB10, UQCR10, NDUFA9, COX6A1, NDUFB2, UQCR11, NDUFA11, COX8A
Diabetic cardiomyopathy - Homo sapiens (human)	Protein digestion and absorption - Homo sapiens (human)	3	COL3A1, COL1A2, COL1A1
Diabetic cardiomyopathy - Homo sapiens (human)	Proteoglycans in cancer - Homo sapiens (human)	4	COL1A2, MMP2, PIK3CD, COL1A1
Diabetic cardiomyopathy - Homo sapiens (human)	Human papillomavirus infection - Homo sapiens (human)	3	COL1A2, PIK3CD, COL1A1
Diabetic cardiomyopathy - Homo sapiens (human)	Pathways in cancer - Homo sapiens (human)	3	PLCB2, MMP2, PIK3CD
Diabetic cardiomyopathy - Homo sapiens (human)	Focal adhesion - Homo sapiens (human)	3	COL1A2, PIK3CD, COL1A1
Diabetic cardiomyopathy - Homo sapiens (human)	Relaxin signaling pathway - Homo sapiens (human)	6	COL3A1, COL1A2, PLCB2, MMP2, PIK3CD, COL1A1
Diabetic cardiomyopathy - Homo sapiens (human)	AGE-RAGE signaling pathway in diabetic complications - Homo sapiens (human)	6	COL3A1, COL1A2, PLCB2, MMP2, PIK3CD, COL1A1
Diabetic cardiomyopathy - Homo sapiens (human)	Cardiac muscle contraction - Homo sapiens (human)	8	ATP2A3, COX6B1, COX5B, UQCRQ, UQCR10, COX6A1, UQCR11, COX8A
Diabetic cardiomyopathy - Homo sapiens (human)	ECM-receptor interaction - Homo sapiens (human)	2	COL1A2, COL1A1
Diabetic cardiomyopathy - Homo sapiens (human)	Amoebiasis - Homo sapiens (human)	5	COL3A1, COL1A2, PLCB2, PIK3CD, COL1A1
Diabetic cardiomyopathy - Homo sapiens (human)	Pathogenic Escherichia coli infection - Homo sapiens (human)	0
Diabetic cardiomyopathy - Homo sapiens (human)	Retrograde endocannabinoid signaling - Homo sapiens (human)	7	PLCB2, NDUFA3, NDUFB8, NDUFB10, NDUFA9, NDUFB2, NDUFA11
Diabetic cardiomyopathy - Homo sapiens (human)	Shigellosis - Homo sapiens (human)	2	PLCB2, PIK3CD
Diabetic cardiomyopathy - Homo sapiens (human)	Human immunodeficiency virus 1 infection - Homo sapiens (human)	1	PIK3CD
Diabetic cardiomyopathy - Homo sapiens (human)	Natural killer cell mediated cytotoxicity - Homo sapiens (human)	1	PIK3CD
Diabetic cardiomyopathy - Homo sapiens (human)	Phospholipase D signaling pathway - Homo sapiens (human)	2	PLCB2, PIK3CD
Diabetic cardiomyopathy - Homo sapiens (human)	Rap1 signaling pathway - Homo sapiens (human)	2	PLCB2, PIK3CD
Diabetic cardiomyopathy - Homo sapiens (human)	Regulation of actin cytoskeleton - Homo sapiens (human)	1	PIK3CD
Diabetic cardiomyopathy - Homo sapiens (human)	Adrenergic signaling in cardiomyocytes - Homo sapiens (human)	2	PLCB2, ATP2A3
Diabetic cardiomyopathy - Homo sapiens (human)	Arrhythmogenic right ventricular cardiomyopathy - Homo sapiens (human)	1	ATP2A3
Diabetic cardiomyopathy - Homo sapiens (human)	Calcium signaling pathway - Homo sapiens (human)	2	PLCB2, ATP2A3
Diabetic cardiomyopathy - Homo sapiens (human)	Chemokine signaling pathway - Homo sapiens (human)	2	PLCB2, PIK3CD
Diabetic cardiomyopathy - Homo sapiens (human)	Cytokine-cytokine receptor interaction - Homo sapiens (human)	0
Diabetic cardiomyopathy - Homo sapiens (human)	Dilated cardiomyopathy - Homo sapiens (human)	1	ATP2A3
Diabetic cardiomyopathy - Homo sapiens (human)	Human cytomegalovirus infection - Homo sapiens (human)	2	PLCB2, PIK3CD
Diabetic cardiomyopathy - Homo sapiens (human)	Hypertrophic cardiomyopathy - Homo sapiens (human)	1	ATP2A3
Diabetic cardiomyopathy - Homo sapiens (human)	NOD-like receptor signaling pathway - Homo sapiens (human)	1	PLCB2
Diabetic cardiomyopathy - Homo sapiens (human)	Neuroactive ligand-receptor interaction - Homo sapiens (human)	0
Diabetic cardiomyopathy - Homo sapiens (human)	Neutrophil extracellular trap formation - Homo sapiens (human)	2	PLCB2, PIK3CD
Diabetic cardiomyopathy - Homo sapiens (human)	Spinocerebellar ataxia - Homo sapiens (human)	3	PLCB2, PIK3CD, ATP2A3
Diabetic cardiomyopathy - Homo sapiens (human)	Yersinia infection - Homo sapiens (human)	1	PIK3CD
Diabetic cardiomyopathy - Homo sapiens (human)	cGMP-PKG signaling pathway - Homo sapiens (human)	2	PLCB2, ATP2A3
Diabetic cardiomyopathy - Homo sapiens (human)	Apoptosis - Homo sapiens (human)	1	PIK3CD
Diabetic cardiomyopathy - Homo sapiens (human)	Axon guidance - Homo sapiens (human)	1	PIK3CD
Diabetic cardiomyopathy - Homo sapiens (human)	Bacterial invasion of epithelial cells - Homo sapiens (human)	1	PIK3CD
Diabetic cardiomyopathy - Homo sapiens (human)	Bile secretion - Homo sapiens (human)	0
Diabetic cardiomyopathy - Homo sapiens (human)	Butanoate metabolism - Homo sapiens (human)	0
Diabetic cardiomyopathy - Homo sapiens (human)	Cholinergic synapse - Homo sapiens (human)	2	PLCB2, PIK3CD
Diabetic cardiomyopathy - Homo sapiens (human)	Epstein-Barr virus infection - Homo sapiens (human)	1	PIK3CD
Diabetic cardiomyopathy - Homo sapiens (human)	Estrogen signaling pathway - Homo sapiens (human)	3	PLCB2, MMP2, PIK3CD
Diabetic cardiomyopathy - Homo sapiens (human)	Fc epsilon RI signaling pathway - Homo sapiens (human)	1	PIK3CD
Diabetic cardiomyopathy - Homo sapiens (human)	FoxO signaling pathway - Homo sapiens (human)	1	PIK3CD
Diabetic cardiomyopathy - Homo sapiens (human)	Herpes simplex virus 1 infection - Homo sapiens (human)	1	PIK3CD
Diabetic cardiomyopathy - Homo sapiens (human)	Kaposi sarcoma-associated herpesvirus infection - Homo sapiens (human)	1	PIK3CD
Diabetic cardiomyopathy - Homo sapiens (human)	Leukocyte transendothelial migration - Homo sapiens (human)	2	MMP2, PIK3CD
Diabetic cardiomyopathy - Homo sapiens (human)	MicroRNAs in cancer - Homo sapiens (human)	1	PIK3CD
Diabetic cardiomyopathy - Homo sapiens (human)	NF-kappa B signaling pathway - Homo sapiens (human)	0
Diabetic cardiomyopathy - Homo sapiens (human)	Osteoclast differentiation - Homo sapiens (human)	1	PIK3CD
Diabetic cardiomyopathy - Homo sapiens (human)	PPAR signaling pathway - Homo sapiens (human)	0
Diabetic cardiomyopathy - Homo sapiens (human)	Pyruvate metabolism - Homo sapiens (human)	0
Diabetic cardiomyopathy - Homo sapiens (human)	Salmonella infection - Homo sapiens (human)	1	PIK3CD
Diabetic cardiomyopathy - Homo sapiens (human)	Thyroid hormone signaling pathway - Homo sapiens (human)	3	PLCB2, PIK3CD, ATP2A3
Diabetic cardiomyopathy - Homo sapiens (human)	Vascular smooth muscle contraction - Homo sapiens (human)	1	PLCB2
Diabetic cardiomyopathy - Homo sapiens (human)	cAMP signaling pathway - Homo sapiens (human)	2	PIK3CD, ATP2A3
Diabetic cardiomyopathy - Homo sapiens (human)	Apelin signaling pathway - Homo sapiens (human)	1	PLCB2
Diabetic cardiomyopathy - Homo sapiens (human)	Cell adhesion molecules - Homo sapiens (human)	0
Diabetic cardiomyopathy - Homo sapiens (human)	Complement and coagulation cascades - Homo sapiens (human)	0
Diabetic cardiomyopathy - Homo sapiens (human)	Cytosolic DNA-sensing pathway - Homo sapiens (human)	0
Diabetic cardiomyopathy - Homo sapiens (human)	Fc gamma R-mediated phagocytosis - Homo sapiens (human)	1	PIK3CD
Diabetic cardiomyopathy - Homo sapiens (human)	Fluid shear stress and atherosclerosis - Homo sapiens (human)	2	MMP2, PIK3CD
Diabetic cardiomyopathy - Homo sapiens (human)	Glyoxylate and dicarboxylate metabolism - Homo sapiens (human)	0
Diabetic cardiomyopathy - Homo sapiens (human)	GnRH signaling pathway - Homo sapiens (human)	2	PLCB2, MMP2
Diabetic cardiomyopathy - Homo sapiens (human)	Hematopoietic cell lineage - Homo sapiens (human)	0
Diabetic cardiomyopathy - Homo sapiens (human)	Inositol phosphate metabolism - Homo sapiens (human)	2	PLCB2, PIK3CD
Diabetic cardiomyopathy - Homo sapiens (human)	Insulin resistance - Homo sapiens (human)	1	PIK3CD
Diabetic cardiomyopathy - Homo sapiens (human)	JAK-STAT signaling pathway - Homo sapiens (human)	1	PIK3CD
Diabetic cardiomyopathy - Homo sapiens (human)	Lipid and atherosclerosis - Homo sapiens (human)	2	PLCB2, PIK3CD
Diabetic cardiomyopathy - Homo sapiens (human)	Neurotrophin signaling pathway - Homo sapiens (human)	1	PIK3CD
Diabetic cardiomyopathy - Homo sapiens (human)	Oxytocin signaling pathway - Homo sapiens (human)	1	PLCB2
Diabetic cardiomyopathy - Homo sapiens (human)	Pancreatic secretion - Homo sapiens (human)	2	PLCB2, ATP2A3
Diabetic cardiomyopathy - Homo sapiens (human)	Peroxisome - Homo sapiens (human)	0
Diabetic cardiomyopathy - Homo sapiens (human)	Phagosome - Homo sapiens (human)	0
Diabetic cardiomyopathy - Homo sapiens (human)	Prostate cancer - Homo sapiens (human)	1	PIK3CD
Diabetic cardiomyopathy - Homo sapiens (human)	RNA polymerase - Homo sapiens (human)	0
Diabetic cardiomyopathy - Homo sapiens (human)	Serotonergic synapse - Homo sapiens (human)	1	PLCB2
Diabetic cardiomyopathy - Homo sapiens (human)	T cell receptor signaling pathway - Homo sapiens (human)	1	PIK3CD
Diabetic cardiomyopathy - Homo sapiens (human)	Tight junction - Homo sapiens (human)	0
Diabetic cardiomyopathy - Homo sapiens (human)	Tuberculosis - Homo sapiens (human)	0
Diabetic cardiomyopathy - Homo sapiens (human)	Valine	0
Diabetic cardiomyopathy - Homo sapiens (human)	leucine and isoleucine degradation - Homo sapiens (human)	0
Diabetic cardiomyopathy - Homo sapiens (human)	secretion and action - Homo sapiens (human)	2	PLCB2, PIK3CD
Diabetic cardiomyopathy - Homo sapiens (human)	AMPK signaling pathway - Homo sapiens (human)	1	PIK3CD
Diabetic cardiomyopathy - Homo sapiens (human)	African trypanosomiasis - Homo sapiens (human)	1	PLCB2
Diabetic cardiomyopathy - Homo sapiens (human)	Alcoholism - Homo sapiens (human)	0
Diabetic cardiomyopathy - Homo sapiens (human)	B cell receptor signaling pathway - Homo sapiens (human)	1	PIK3CD
Diabetic cardiomyopathy - Homo sapiens (human)	Bladder cancer - Homo sapiens (human)	1	MMP2
Diabetic cardiomyopathy - Homo sapiens (human)	Breast cancer - Homo sapiens (human)	1	PIK3CD
Diabetic cardiomyopathy - Homo sapiens (human)	C-type lectin receptor signaling pathway - Homo sapiens (human)	1	PIK3CD
Diabetic cardiomyopathy - Homo sapiens (human)	Carbohydrate digestion and absorption - Homo sapiens (human)	2	PLCB2, PIK3CD
Diabetic cardiomyopathy - Homo sapiens (human)	Chagas disease - Homo sapiens (human)	2	PLCB2, PIK3CD
Diabetic cardiomyopathy - Homo sapiens (human)	Chemical carcinogenesis - Homo sapiens (human)	0
Diabetic cardiomyopathy - Homo sapiens (human)	Circadian entrainment - Homo sapiens (human)	1	PLCB2
Diabetic cardiomyopathy - Homo sapiens (human)	Dopaminergic synapse - Homo sapiens (human)	1	PLCB2
Diabetic cardiomyopathy - Homo sapiens (human)	Drug metabolism - cytochrome P450 - Homo sapiens (human)	0
Diabetic cardiomyopathy - Homo sapiens (human)	Endocytosis - Homo sapiens (human)	0
Diabetic cardiomyopathy - Homo sapiens (human)	Fatty acid degradation - Homo sapiens (human)	0
Diabetic cardiomyopathy - Homo sapiens (human)	Gap junction - Homo sapiens (human)	1	PLCB2
Diabetic cardiomyopathy - Homo sapiens (human)	Glucagon signaling pathway - Homo sapiens (human)	1	PLCB2
Diabetic cardiomyopathy - Homo sapiens (human)	Glutamatergic synapse - Homo sapiens (human)	1	PLCB2
Diabetic cardiomyopathy - Homo sapiens (human)	Glycine	0
Diabetic cardiomyopathy - Homo sapiens (human)	Glycolysis / Gluconeogenesis - Homo sapiens (human)	0
Diabetic cardiomyopathy - Homo sapiens (human)	GnRH secretion - Homo sapiens (human)	2	PLCB2, PIK3CD
Diabetic cardiomyopathy - Homo sapiens (human)	Growth hormone synthesis	2	PLCB2, PIK3CD
Diabetic cardiomyopathy - Homo sapiens (human)	HIF-1 signaling pathway - Homo sapiens (human)	1	PIK3CD
Diabetic cardiomyopathy - Homo sapiens (human)	Hepatitis B - Homo sapiens (human)	1	PIK3CD
Diabetic cardiomyopathy - Homo sapiens (human)	Hippo signaling pathway - multiple species - Homo sapiens (human)	0
Diabetic cardiomyopathy - Homo sapiens (human)	Inflammatory mediator regulation of TRP channels - Homo sapiens (human)	2	PLCB2, PIK3CD
Diabetic cardiomyopathy - Homo sapiens (human)	Influenza A - Homo sapiens (human)	1	PIK3CD
Diabetic cardiomyopathy - Homo sapiens (human)	Insulin signaling pathway - Homo sapiens (human)	1	PIK3CD
Diabetic cardiomyopathy - Homo sapiens (human)	Intestinal immune network for IgA production - Homo sapiens (human)	0
Diabetic cardiomyopathy - Homo sapiens (human)	Longevity regulating pathway - Homo sapiens (human)	1	PIK3CD
Diabetic cardiomyopathy - Homo sapiens (human)	Longevity regulating pathway - multiple species - Homo sapiens (human)	1	PIK3CD
Diabetic cardiomyopathy - Homo sapiens (human)	Mineral absorption - Homo sapiens (human)	0
Diabetic cardiomyopathy - Homo sapiens (human)	Mitophagy - animal - Homo sapiens (human)	0
Diabetic cardiomyopathy - Homo sapiens (human)	Morphine addiction - Homo sapiens (human)	0
Diabetic cardiomyopathy - Homo sapiens (human)	One carbon pool by folate - Homo sapiens (human)	0
Diabetic cardiomyopathy - Homo sapiens (human)	Pentose and glucuronate interconversions - Homo sapiens (human)	0
Diabetic cardiomyopathy - Homo sapiens (human)	Phosphatidylinositol signaling system - Homo sapiens (human)	2	PLCB2, PIK3CD
Diabetic cardiomyopathy - Homo sapiens (human)	Porphyrin and chlorophyll metabolism - Homo sapiens (human)	0
Diabetic cardiomyopathy - Homo sapiens (human)	Primary bile acid biosynthesis - Homo sapiens (human)	0
Diabetic cardiomyopathy - Homo sapiens (human)	Propanoate metabolism - Homo sapiens (human)	0
Diabetic cardiomyopathy - Homo sapiens (human)	RIG-I-like receptor signaling pathway - Homo sapiens (human)	0
Diabetic cardiomyopathy - Homo sapiens (human)	Ras signaling pathway - Homo sapiens (human)	1	PIK3CD
Diabetic cardiomyopathy - Homo sapiens (human)	Renal cell carcinoma - Homo sapiens (human)	1	PIK3CD
Diabetic cardiomyopathy - Homo sapiens (human)	Renin secretion - Homo sapiens (human)	1	PLCB2
Diabetic cardiomyopathy - Homo sapiens (human)	Retinol metabolism - Homo sapiens (human)	0
Diabetic cardiomyopathy - Homo sapiens (human)	Sphingolipid signaling pathway - Homo sapiens (human)	2	PLCB2, PIK3CD
Diabetic cardiomyopathy - Homo sapiens (human)	TGF-beta signaling pathway - Homo sapiens (human)	0
Diabetic cardiomyopathy - Homo sapiens (human)	Taste transduction - Homo sapiens (human)	1	PLCB2
Diabetic cardiomyopathy - Homo sapiens (human)	Tryptophan metabolism - Homo sapiens (human)	0
Diabetic cardiomyopathy - Homo sapiens (human)	Vasopressin-regulated water reabsorption - Homo sapiens (human)	0
Diabetic cardiomyopathy - Homo sapiens (human)	Viral carcinogenesis - Homo sapiens (human)	1	PIK3CD
Diabetic cardiomyopathy - Homo sapiens (human)	Viral protein interaction with cytokine and cytokine receptor - Homo sapiens (human)	0
Diabetic cardiomyopathy - Homo sapiens (human)	Wnt signaling pathway - Homo sapiens (human)	1	PLCB2
Diabetic cardiomyopathy - Homo sapiens (human)	beta-Alanine metabolism - Homo sapiens (human)	0
Diabetic cardiomyopathy - Homo sapiens (human)	mTOR signaling pathway - Homo sapiens (human)	1	PIK3CD
Diabetic cardiomyopathy - Homo sapiens (human)	serine and threonine metabolism - Homo sapiens (human)	0
Diabetic cardiomyopathy - Homo sapiens (human)	ABC transporters - Homo sapiens (human)	0
Diabetic cardiomyopathy - Homo sapiens (human)	Acute myeloid leukemia - Homo sapiens (human)	1	PIK3CD
Diabetic cardiomyopathy - Homo sapiens (human)	Adipocytokine signaling pathway - Homo sapiens (human)	0
Diabetic cardiomyopathy - Homo sapiens (human)	Aldosterone synthesis and secretion - Homo sapiens (human)	1	PLCB2
Diabetic cardiomyopathy - Homo sapiens (human)	Aldosterone-regulated sodium reabsorption - Homo sapiens (human)	1	PIK3CD
Diabetic cardiomyopathy - Homo sapiens (human)	Arachidonic acid metabolism - Homo sapiens (human)	0
Diabetic cardiomyopathy - Homo sapiens (human)	Autophagy - animal - Homo sapiens (human)	1	PIK3CD
Diabetic cardiomyopathy - Homo sapiens (human)	Biosynthesis of unsaturated fatty acids - Homo sapiens (human)	0
Diabetic cardiomyopathy - Homo sapiens (human)	Cellular senescence - Homo sapiens (human)	1	PIK3CD
Diabetic cardiomyopathy - Homo sapiens (human)	Central carbon metabolism in cancer - Homo sapiens (human)	1	PIK3CD
Diabetic cardiomyopathy - Homo sapiens (human)	Choline metabolism in cancer - Homo sapiens (human)	1	PIK3CD
Diabetic cardiomyopathy - Homo sapiens (human)	Chronic myeloid leukemia - Homo sapiens (human)	1	PIK3CD
Diabetic cardiomyopathy - Homo sapiens (human)	Citrate cycle (TCA cycle) - Homo sapiens (human)	0
Diabetic cardiomyopathy - Homo sapiens (human)	Colorectal cancer - Homo sapiens (human)	1	PIK3CD
Diabetic cardiomyopathy - Homo sapiens (human)	Cortisol synthesis and secretion - Homo sapiens (human)	1	PLCB2
Diabetic cardiomyopathy - Homo sapiens (human)	Cushing syndrome - Homo sapiens (human)	1	PLCB2
Diabetic cardiomyopathy - Homo sapiens (human)	Cysteine and methionine metabolism - Homo sapiens (human)	0
Diabetic cardiomyopathy - Homo sapiens (human)	Drug metabolism - other enzymes - Homo sapiens (human)	0
Diabetic cardiomyopathy - Homo sapiens (human)	Endocrine and other factor-regulated calcium reabsorption - Homo sapiens (human)	1	PLCB2
Diabetic cardiomyopathy - Homo sapiens (human)	Endometrial cancer - Homo sapiens (human)	1	PIK3CD
Diabetic cardiomyopathy - Homo sapiens (human)	ErbB signaling pathway - Homo sapiens (human)	1	PIK3CD
Diabetic cardiomyopathy - Homo sapiens (human)	Fatty acid elongation - Homo sapiens (human)	0
Diabetic cardiomyopathy - Homo sapiens (human)	Fructose and mannose metabolism - Homo sapiens (human)	0
Diabetic cardiomyopathy - Homo sapiens (human)	GABAergic synapse - Homo sapiens (human)	0
Diabetic cardiomyopathy - Homo sapiens (human)	Gastric acid secretion - Homo sapiens (human)	1	PLCB2
Diabetic cardiomyopathy - Homo sapiens (human)	Gastric cancer - Homo sapiens (human)	1	PIK3CD
Diabetic cardiomyopathy - Homo sapiens (human)	Glioma - Homo sapiens (human)	1	PIK3CD
Diabetic cardiomyopathy - Homo sapiens (human)	Glutathione metabolism - Homo sapiens (human)	0
Diabetic cardiomyopathy - Homo sapiens (human)	Glycosaminoglycan biosynthesis - chondroitin sulfate / dermatan sulfate - Homo sapiens (human)	0
Diabetic cardiomyopathy - Homo sapiens (human)	Hepatitis C - Homo sapiens (human)	1	PIK3CD
Diabetic cardiomyopathy - Homo sapiens (human)	Hepatocellular carcinoma - Homo sapiens (human)	1	PIK3CD
Diabetic cardiomyopathy - Homo sapiens (human)	Homologous recombination - Homo sapiens (human)	0
Diabetic cardiomyopathy - Homo sapiens (human)	Human T-cell leukemia virus 1 infection - Homo sapiens (human)	1	PIK3CD
Diabetic cardiomyopathy - Homo sapiens (human)	Insulin secretion - Homo sapiens (human)	1	PLCB2
Diabetic cardiomyopathy - Homo sapiens (human)	Leishmaniasis - Homo sapiens (human)	0
Diabetic cardiomyopathy - Homo sapiens (human)	Long-term depression - Homo sapiens (human)	1	PLCB2
Diabetic cardiomyopathy - Homo sapiens (human)	Long-term potentiation - Homo sapiens (human)	1	PLCB2
Diabetic cardiomyopathy - Homo sapiens (human)	Lysine degradation - Homo sapiens (human)	0
Diabetic cardiomyopathy - Homo sapiens (human)	MAPK signaling pathway - Homo sapiens (human)	0
Diabetic cardiomyopathy - Homo sapiens (human)	Malaria - Homo sapiens (human)	0
Diabetic cardiomyopathy - Homo sapiens (human)	Measles - Homo sapiens (human)	1	PIK3CD
Diabetic cardiomyopathy - Homo sapiens (human)	Melanogenesis - Homo sapiens (human)	1	PLCB2
Diabetic cardiomyopathy - Homo sapiens (human)	Melanoma - Homo sapiens (human)	1	PIK3CD
Diabetic cardiomyopathy - Homo sapiens (human)	Metabolism of xenobiotics by cytochrome P450 - Homo sapiens (human)	0
Diabetic cardiomyopathy - Homo sapiens (human)	Necroptosis - Homo sapiens (human)	0
Diabetic cardiomyopathy - Homo sapiens (human)	Non-small cell lung cancer - Homo sapiens (human)	1	PIK3CD
Diabetic cardiomyopathy - Homo sapiens (human)	Notch signaling pathway - Homo sapiens (human)	0
Diabetic cardiomyopathy - Homo sapiens (human)	Olfactory transduction - Homo sapiens (human)	0
Diabetic cardiomyopathy - Homo sapiens (human)	Oocyte meiosis - Homo sapiens (human)	0
Diabetic cardiomyopathy - Homo sapiens (human)	PD-L1 expression and PD-1 checkpoint pathway in cancer - Homo sapiens (human)	1	PIK3CD
Diabetic cardiomyopathy - Homo sapiens (human)	Pancreatic cancer - Homo sapiens (human)	1	PIK3CD
Diabetic cardiomyopathy - Homo sapiens (human)	Parathyroid hormone synthesis	1	PLCB2
Diabetic cardiomyopathy - Homo sapiens (human)	Phenylalanine metabolism - Homo sapiens (human)	0
Diabetic cardiomyopathy - Homo sapiens (human)	Progesterone-mediated oocyte maturation - Homo sapiens (human)	1	PIK3CD
Diabetic cardiomyopathy - Homo sapiens (human)	Prolactin signaling pathway - Homo sapiens (human)	1	PIK3CD
Diabetic cardiomyopathy - Homo sapiens (human)	Proteasome - Homo sapiens (human)	0
Diabetic cardiomyopathy - Homo sapiens (human)	Proximal tubule bicarbonate reclamation - Homo sapiens (human)	0
Diabetic cardiomyopathy - Homo sapiens (human)	Purine metabolism - Homo sapiens (human)	0
Diabetic cardiomyopathy - Homo sapiens (human)	RNA transport - Homo sapiens (human)	0
Diabetic cardiomyopathy - Homo sapiens (human)	Regulation of lipolysis in adipocytes - Homo sapiens (human)	1	PIK3CD
Diabetic cardiomyopathy - Homo sapiens (human)	Rheumatoid arthritis - Homo sapiens (human)	0
Diabetic cardiomyopathy - Homo sapiens (human)	Ribosome biogenesis in eukaryotes - Homo sapiens (human)	0
Diabetic cardiomyopathy - Homo sapiens (human)	Salivary secretion - Homo sapiens (human)	1	PLCB2
Diabetic cardiomyopathy - Homo sapiens (human)	Signaling pathways regulating pluripotency of stem cells - Homo sapiens (human)	1	PIK3CD
Diabetic cardiomyopathy - Homo sapiens (human)	Small cell lung cancer - Homo sapiens (human)	1	PIK3CD
Diabetic cardiomyopathy - Homo sapiens (human)	Staphylococcus aureus infection - Homo sapiens (human)	0
Diabetic cardiomyopathy - Homo sapiens (human)	Sulfur metabolism - Homo sapiens (human)	0
Diabetic cardiomyopathy - Homo sapiens (human)	TNF signaling pathway - Homo sapiens (human)	1	PIK3CD
Diabetic cardiomyopathy - Homo sapiens (human)	Taurine and hypotaurine metabolism - Homo sapiens (human)	0
Diabetic cardiomyopathy - Homo sapiens (human)	Th1 and Th2 cell differentiation - Homo sapiens (human)	0
Diabetic cardiomyopathy - Homo sapiens (human)	Thyroid hormone synthesis - Homo sapiens (human)	1	PLCB2
Diabetic cardiomyopathy - Homo sapiens (human)	Toll-like receptor signaling pathway - Homo sapiens (human)	1	PIK3CD
Diabetic cardiomyopathy - Homo sapiens (human)	Toxoplasmosis - Homo sapiens (human)	0
Diabetic cardiomyopathy - Homo sapiens (human)	Transcriptional misregulation in cancer - Homo sapiens (human)	0
Diabetic cardiomyopathy - Homo sapiens (human)	Type II diabetes mellitus - Homo sapiens (human)	1	PIK3CD
Diabetic cardiomyopathy - Homo sapiens (human)	Tyrosine metabolism - Homo sapiens (human)	0
Diabetic cardiomyopathy - Homo sapiens (human)	Ubiquitin mediated proteolysis - Homo sapiens (human)	0
Diabetic cardiomyopathy - Homo sapiens (human)	VEGF signaling pathway - Homo sapiens (human)	1	PIK3CD
Coronavirus disease - COVID-19 - Homo sapiens (human)	Ribosome - Homo sapiens (human)	22	FAU, RPLP2, RPL37A, RPL24, RPL36, RPL38, RPL32, RPS9, RPL27A, RPL28, RPL18A, RPL36AL, RPL31, RPL35A, RPS15, RPL35, RPS28, RPLP1, RPS29, RPL14, RPL29, RPS14
Coronavirus disease - COVID-19 - Homo sapiens (human)	Alzheimer disease - Homo sapiens (human)	1	PIK3CD
Coronavirus disease - COVID-19 - Homo sapiens (human)	Huntington disease - Homo sapiens (human)	0
Coronavirus disease - COVID-19 - Homo sapiens (human)	Pathways of neurodegeneration - multiple diseases - Homo sapiens (human)	0
Coronavirus disease - COVID-19 - Homo sapiens (human)	Amyotrophic lateral sclerosis - Homo sapiens (human)	0
Coronavirus disease - COVID-19 - Homo sapiens (human)	Prion disease - Homo sapiens (human)	1	PIK3CD
Coronavirus disease - COVID-19 - Homo sapiens (human)	Thermogenesis - Homo sapiens (human)	0
Coronavirus disease - COVID-19 - Homo sapiens (human)	Oxidative phosphorylation - Homo sapiens (human)	0
Coronavirus disease - COVID-19 - Homo sapiens (human)	PI3K-Akt signaling pathway - Homo sapiens (human)	2	PIK3CD, SYK
Coronavirus disease - COVID-19 - Homo sapiens (human)	Parkinson disease - Homo sapiens (human)	0
Coronavirus disease - COVID-19 - Homo sapiens (human)	Platelet activation - Homo sapiens (human)	2	PIK3CD, SYK
Coronavirus disease - COVID-19 - Homo sapiens (human)	Non-alcoholic fatty liver disease - Homo sapiens (human)	1	PIK3CD
Coronavirus disease - COVID-19 - Homo sapiens (human)	Protein digestion and absorption - Homo sapiens (human)	0
Coronavirus disease - COVID-19 - Homo sapiens (human)	Proteoglycans in cancer - Homo sapiens (human)	1	PIK3CD
Coronavirus disease - COVID-19 - Homo sapiens (human)	Human papillomavirus infection - Homo sapiens (human)	1	PIK3CD
Coronavirus disease - COVID-19 - Homo sapiens (human)	Pathways in cancer - Homo sapiens (human)	1	PIK3CD
Coronavirus disease - COVID-19 - Homo sapiens (human)	Focal adhesion - Homo sapiens (human)	1	PIK3CD
Coronavirus disease - COVID-19 - Homo sapiens (human)	Relaxin signaling pathway - Homo sapiens (human)	1	PIK3CD
Coronavirus disease - COVID-19 - Homo sapiens (human)	AGE-RAGE signaling pathway in diabetic complications - Homo sapiens (human)	1	PIK3CD
Coronavirus disease - COVID-19 - Homo sapiens (human)	Cardiac muscle contraction - Homo sapiens (human)	0
Coronavirus disease - COVID-19 - Homo sapiens (human)	ECM-receptor interaction - Homo sapiens (human)	0
Coronavirus disease - COVID-19 - Homo sapiens (human)	Amoebiasis - Homo sapiens (human)	1	PIK3CD
Coronavirus disease - COVID-19 - Homo sapiens (human)	Pathogenic Escherichia coli infection - Homo sapiens (human)	0
Coronavirus disease - COVID-19 - Homo sapiens (human)	Retrograde endocannabinoid signaling - Homo sapiens (human)	0
Coronavirus disease - COVID-19 - Homo sapiens (human)	Shigellosis - Homo sapiens (human)	2	STING1, PIK3CD
Coronavirus disease - COVID-19 - Homo sapiens (human)	Human immunodeficiency virus 1 infection - Homo sapiens (human)	2	STING1, PIK3CD
Coronavirus disease - COVID-19 - Homo sapiens (human)	Natural killer cell mediated cytotoxicity - Homo sapiens (human)	2	PIK3CD, SYK
Coronavirus disease - COVID-19 - Homo sapiens (human)	Phospholipase D signaling pathway - Homo sapiens (human)	2	PIK3CD, SYK
Coronavirus disease - COVID-19 - Homo sapiens (human)	Rap1 signaling pathway - Homo sapiens (human)	1	PIK3CD
Coronavirus disease - COVID-19 - Homo sapiens (human)	Regulation of actin cytoskeleton - Homo sapiens (human)	1	PIK3CD
Coronavirus disease - COVID-19 - Homo sapiens (human)	Adrenergic signaling in cardiomyocytes - Homo sapiens (human)	0
Coronavirus disease - COVID-19 - Homo sapiens (human)	Arrhythmogenic right ventricular cardiomyopathy - Homo sapiens (human)	0
Coronavirus disease - COVID-19 - Homo sapiens (human)	Calcium signaling pathway - Homo sapiens (human)	0
Coronavirus disease - COVID-19 - Homo sapiens (human)	Chemokine signaling pathway - Homo sapiens (human)	1	PIK3CD
Coronavirus disease - COVID-19 - Homo sapiens (human)	Cytokine-cytokine receptor interaction - Homo sapiens (human)	0
Coronavirus disease - COVID-19 - Homo sapiens (human)	Dilated cardiomyopathy - Homo sapiens (human)	0
Coronavirus disease - COVID-19 - Homo sapiens (human)	Human cytomegalovirus infection - Homo sapiens (human)	2	STING1, PIK3CD
Coronavirus disease - COVID-19 - Homo sapiens (human)	Hypertrophic cardiomyopathy - Homo sapiens (human)	0
Coronavirus disease - COVID-19 - Homo sapiens (human)	NOD-like receptor signaling pathway - Homo sapiens (human)	1	STING1
Coronavirus disease - COVID-19 - Homo sapiens (human)	Neuroactive ligand-receptor interaction - Homo sapiens (human)	0
Coronavirus disease - COVID-19 - Homo sapiens (human)	Neutrophil extracellular trap formation - Homo sapiens (human)	2	PIK3CD, SYK
Coronavirus disease - COVID-19 - Homo sapiens (human)	Spinocerebellar ataxia - Homo sapiens (human)	1	PIK3CD
Coronavirus disease - COVID-19 - Homo sapiens (human)	Yersinia infection - Homo sapiens (human)	1	PIK3CD
Coronavirus disease - COVID-19 - Homo sapiens (human)	cGMP-PKG signaling pathway - Homo sapiens (human)	0
Coronavirus disease - COVID-19 - Homo sapiens (human)	Apoptosis - Homo sapiens (human)	1	PIK3CD
Coronavirus disease - COVID-19 - Homo sapiens (human)	Axon guidance - Homo sapiens (human)	1	PIK3CD
Coronavirus disease - COVID-19 - Homo sapiens (human)	Bacterial invasion of epithelial cells - Homo sapiens (human)	1	PIK3CD
Coronavirus disease - COVID-19 - Homo sapiens (human)	Bile secretion - Homo sapiens (human)	0
Coronavirus disease - COVID-19 - Homo sapiens (human)	Butanoate metabolism - Homo sapiens (human)	0
Coronavirus disease - COVID-19 - Homo sapiens (human)	Cholinergic synapse - Homo sapiens (human)	1	PIK3CD
Coronavirus disease - COVID-19 - Homo sapiens (human)	Epstein-Barr virus infection - Homo sapiens (human)	2	PIK3CD, SYK
Coronavirus disease - COVID-19 - Homo sapiens (human)	Estrogen signaling pathway - Homo sapiens (human)	1	PIK3CD
Coronavirus disease - COVID-19 - Homo sapiens (human)	Fc epsilon RI signaling pathway - Homo sapiens (human)	2	PIK3CD, SYK
Coronavirus disease - COVID-19 - Homo sapiens (human)	FoxO signaling pathway - Homo sapiens (human)	1	PIK3CD
Coronavirus disease - COVID-19 - Homo sapiens (human)	Herpes simplex virus 1 infection - Homo sapiens (human)	3	STING1, PIK3CD, SYK
Coronavirus disease - COVID-19 - Homo sapiens (human)	Kaposi sarcoma-associated herpesvirus infection - Homo sapiens (human)	2	PIK3CD, SYK
Coronavirus disease - COVID-19 - Homo sapiens (human)	Leukocyte transendothelial migration - Homo sapiens (human)	1	PIK3CD
Coronavirus disease - COVID-19 - Homo sapiens (human)	MicroRNAs in cancer - Homo sapiens (human)	1	PIK3CD
Coronavirus disease - COVID-19 - Homo sapiens (human)	NF-kappa B signaling pathway - Homo sapiens (human)	1	SYK
Coronavirus disease - COVID-19 - Homo sapiens (human)	Osteoclast differentiation - Homo sapiens (human)	2	PIK3CD, SYK
Coronavirus disease - COVID-19 - Homo sapiens (human)	PPAR signaling pathway - Homo sapiens (human)	0
Coronavirus disease - COVID-19 - Homo sapiens (human)	Pyruvate metabolism - Homo sapiens (human)	0
Coronavirus disease - COVID-19 - Homo sapiens (human)	Salmonella infection - Homo sapiens (human)	1	PIK3CD
Coronavirus disease - COVID-19 - Homo sapiens (human)	Thyroid hormone signaling pathway - Homo sapiens (human)	1	PIK3CD
Coronavirus disease - COVID-19 - Homo sapiens (human)	Vascular smooth muscle contraction - Homo sapiens (human)	0
Coronavirus disease - COVID-19 - Homo sapiens (human)	cAMP signaling pathway - Homo sapiens (human)	1	PIK3CD
Coronavirus disease - COVID-19 - Homo sapiens (human)	Apelin signaling pathway - Homo sapiens (human)	0
Coronavirus disease - COVID-19 - Homo sapiens (human)	Cell adhesion molecules - Homo sapiens (human)	0
Coronavirus disease - COVID-19 - Homo sapiens (human)	Complement and coagulation cascades - Homo sapiens (human)	0
Coronavirus disease - COVID-19 - Homo sapiens (human)	Cytosolic DNA-sensing pathway - Homo sapiens (human)	1	STING1
Coronavirus disease - COVID-19 - Homo sapiens (human)	Fc gamma R-mediated phagocytosis - Homo sapiens (human)	2	PIK3CD, SYK
Coronavirus disease - COVID-19 - Homo sapiens (human)	Fluid shear stress and atherosclerosis - Homo sapiens (human)	1	PIK3CD
Coronavirus disease - COVID-19 - Homo sapiens (human)	Glyoxylate and dicarboxylate metabolism - Homo sapiens (human)	0
Coronavirus disease - COVID-19 - Homo sapiens (human)	GnRH signaling pathway - Homo sapiens (human)	0
Coronavirus disease - COVID-19 - Homo sapiens (human)	Hematopoietic cell lineage - Homo sapiens (human)	0
Coronavirus disease - COVID-19 - Homo sapiens (human)	Inositol phosphate metabolism - Homo sapiens (human)	1	PIK3CD
Coronavirus disease - COVID-19 - Homo sapiens (human)	Insulin resistance - Homo sapiens (human)	1	PIK3CD
Coronavirus disease - COVID-19 - Homo sapiens (human)	JAK-STAT signaling pathway - Homo sapiens (human)	1	PIK3CD
Coronavirus disease - COVID-19 - Homo sapiens (human)	Lipid and atherosclerosis - Homo sapiens (human)	1	PIK3CD
Coronavirus disease - COVID-19 - Homo sapiens (human)	Neurotrophin signaling pathway - Homo sapiens (human)	1	PIK3CD
Coronavirus disease - COVID-19 - Homo sapiens (human)	Oxytocin signaling pathway - Homo sapiens (human)	0
Coronavirus disease - COVID-19 - Homo sapiens (human)	Pancreatic secretion - Homo sapiens (human)	0
Coronavirus disease - COVID-19 - Homo sapiens (human)	Peroxisome - Homo sapiens (human)	0
Coronavirus disease - COVID-19 - Homo sapiens (human)	Phagosome - Homo sapiens (human)	0
Coronavirus disease - COVID-19 - Homo sapiens (human)	Prostate cancer - Homo sapiens (human)	1	PIK3CD
Coronavirus disease - COVID-19 - Homo sapiens (human)	RNA polymerase - Homo sapiens (human)	0
Coronavirus disease - COVID-19 - Homo sapiens (human)	Serotonergic synapse - Homo sapiens (human)	0
Coronavirus disease - COVID-19 - Homo sapiens (human)	T cell receptor signaling pathway - Homo sapiens (human)	1	PIK3CD
Coronavirus disease - COVID-19 - Homo sapiens (human)	Tight junction - Homo sapiens (human)	0
Coronavirus disease - COVID-19 - Homo sapiens (human)	Tuberculosis - Homo sapiens (human)	1	SYK
Coronavirus disease - COVID-19 - Homo sapiens (human)	Valine	0
Coronavirus disease - COVID-19 - Homo sapiens (human)	leucine and isoleucine degradation - Homo sapiens (human)	0
Coronavirus disease - COVID-19 - Homo sapiens (human)	secretion and action - Homo sapiens (human)	1	PIK3CD
Coronavirus disease - COVID-19 - Homo sapiens (human)	AMPK signaling pathway - Homo sapiens (human)	1	PIK3CD
Coronavirus disease - COVID-19 - Homo sapiens (human)	African trypanosomiasis - Homo sapiens (human)	0
Coronavirus disease - COVID-19 - Homo sapiens (human)	Alcoholism - Homo sapiens (human)	0
Coronavirus disease - COVID-19 - Homo sapiens (human)	B cell receptor signaling pathway - Homo sapiens (human)	2	PIK3CD, SYK
Coronavirus disease - COVID-19 - Homo sapiens (human)	Bladder cancer - Homo sapiens (human)	0
Coronavirus disease - COVID-19 - Homo sapiens (human)	Breast cancer - Homo sapiens (human)	1	PIK3CD
Coronavirus disease - COVID-19 - Homo sapiens (human)	C-type lectin receptor signaling pathway - Homo sapiens (human)	2	PIK3CD, SYK
Coronavirus disease - COVID-19 - Homo sapiens (human)	Carbohydrate digestion and absorption - Homo sapiens (human)	1	PIK3CD
Coronavirus disease - COVID-19 - Homo sapiens (human)	Chagas disease - Homo sapiens (human)	1	PIK3CD
Coronavirus disease - COVID-19 - Homo sapiens (human)	Chemical carcinogenesis - Homo sapiens (human)	0
Coronavirus disease - COVID-19 - Homo sapiens (human)	Circadian entrainment - Homo sapiens (human)	0
Coronavirus disease - COVID-19 - Homo sapiens (human)	Dopaminergic synapse - Homo sapiens (human)	0
Coronavirus disease - COVID-19 - Homo sapiens (human)	Drug metabolism - cytochrome P450 - Homo sapiens (human)	0
Coronavirus disease - COVID-19 - Homo sapiens (human)	Endocytosis - Homo sapiens (human)	0
Coronavirus disease - COVID-19 - Homo sapiens (human)	Fatty acid degradation - Homo sapiens (human)	0
Coronavirus disease - COVID-19 - Homo sapiens (human)	Gap junction - Homo sapiens (human)	0
Coronavirus disease - COVID-19 - Homo sapiens (human)	Glucagon signaling pathway - Homo sapiens (human)	0
Coronavirus disease - COVID-19 - Homo sapiens (human)	Glutamatergic synapse - Homo sapiens (human)	0
Coronavirus disease - COVID-19 - Homo sapiens (human)	Glycine	0
Coronavirus disease - COVID-19 - Homo sapiens (human)	Glycolysis / Gluconeogenesis - Homo sapiens (human)	0
Coronavirus disease - COVID-19 - Homo sapiens (human)	GnRH secretion - Homo sapiens (human)	1	PIK3CD
Coronavirus disease - COVID-19 - Homo sapiens (human)	Growth hormone synthesis	1	PIK3CD
Coronavirus disease - COVID-19 - Homo sapiens (human)	HIF-1 signaling pathway - Homo sapiens (human)	1	PIK3CD
Coronavirus disease - COVID-19 - Homo sapiens (human)	Hepatitis B - Homo sapiens (human)	1	PIK3CD
Coronavirus disease - COVID-19 - Homo sapiens (human)	Hippo signaling pathway - multiple species - Homo sapiens (human)	0
Coronavirus disease - COVID-19 - Homo sapiens (human)	Inflammatory mediator regulation of TRP channels - Homo sapiens (human)	1	PIK3CD
Coronavirus disease - COVID-19 - Homo sapiens (human)	Influenza A - Homo sapiens (human)	1	PIK3CD
Coronavirus disease - COVID-19 - Homo sapiens (human)	Insulin signaling pathway - Homo sapiens (human)	1	PIK3CD
Coronavirus disease - COVID-19 - Homo sapiens (human)	Intestinal immune network for IgA production - Homo sapiens (human)	0
Coronavirus disease - COVID-19 - Homo sapiens (human)	Longevity regulating pathway - Homo sapiens (human)	1	PIK3CD
Coronavirus disease - COVID-19 - Homo sapiens (human)	Longevity regulating pathway - multiple species - Homo sapiens (human)	1	PIK3CD
Coronavirus disease - COVID-19 - Homo sapiens (human)	Mineral absorption - Homo sapiens (human)	0
Coronavirus disease - COVID-19 - Homo sapiens (human)	Mitophagy - animal - Homo sapiens (human)	0
Coronavirus disease - COVID-19 - Homo sapiens (human)	Morphine addiction - Homo sapiens (human)	0
Coronavirus disease - COVID-19 - Homo sapiens (human)	One carbon pool by folate - Homo sapiens (human)	0
Coronavirus disease - COVID-19 - Homo sapiens (human)	Pentose and glucuronate interconversions - Homo sapiens (human)	0
Coronavirus disease - COVID-19 - Homo sapiens (human)	Phosphatidylinositol signaling system - Homo sapiens (human)	1	PIK3CD
Coronavirus disease - COVID-19 - Homo sapiens (human)	Porphyrin and chlorophyll metabolism - Homo sapiens (human)	0
Coronavirus disease - COVID-19 - Homo sapiens (human)	Primary bile acid biosynthesis - Homo sapiens (human)	0
Coronavirus disease - COVID-19 - Homo sapiens (human)	Propanoate metabolism - Homo sapiens (human)	0
Coronavirus disease - COVID-19 - Homo sapiens (human)	RIG-I-like receptor signaling pathway - Homo sapiens (human)	1	STING1
Coronavirus disease - COVID-19 - Homo sapiens (human)	Ras signaling pathway - Homo sapiens (human)	1	PIK3CD
Coronavirus disease - COVID-19 - Homo sapiens (human)	Renal cell carcinoma - Homo sapiens (human)	1	PIK3CD
Coronavirus disease - COVID-19 - Homo sapiens (human)	Renin secretion - Homo sapiens (human)	0
Coronavirus disease - COVID-19 - Homo sapiens (human)	Retinol metabolism - Homo sapiens (human)	0
Coronavirus disease - COVID-19 - Homo sapiens (human)	Sphingolipid signaling pathway - Homo sapiens (human)	1	PIK3CD
Coronavirus disease - COVID-19 - Homo sapiens (human)	TGF-beta signaling pathway - Homo sapiens (human)	0
Coronavirus disease - COVID-19 - Homo sapiens (human)	Taste transduction - Homo sapiens (human)	0
Coronavirus disease - COVID-19 - Homo sapiens (human)	Tryptophan metabolism - Homo sapiens (human)	0
Coronavirus disease - COVID-19 - Homo sapiens (human)	Vasopressin-regulated water reabsorption - Homo sapiens (human)	0
Coronavirus disease - COVID-19 - Homo sapiens (human)	Viral carcinogenesis - Homo sapiens (human)	2	PIK3CD, SYK
Coronavirus disease - COVID-19 - Homo sapiens (human)	Viral protein interaction with cytokine and cytokine receptor - Homo sapiens (human)	0
Coronavirus disease - COVID-19 - Homo sapiens (human)	Wnt signaling pathway - Homo sapiens (human)	0
Coronavirus disease - COVID-19 - Homo sapiens (human)	beta-Alanine metabolism - Homo sapiens (human)	0
Coronavirus disease - COVID-19 - Homo sapiens (human)	mTOR signaling pathway - Homo sapiens (human)	1	PIK3CD
Coronavirus disease - COVID-19 - Homo sapiens (human)	serine and threonine metabolism - Homo sapiens (human)	0
Coronavirus disease - COVID-19 - Homo sapiens (human)	ABC transporters - Homo sapiens (human)	0
Coronavirus disease - COVID-19 - Homo sapiens (human)	Acute myeloid leukemia - Homo sapiens (human)	1	PIK3CD
Coronavirus disease - COVID-19 - Homo sapiens (human)	Adipocytokine signaling pathway - Homo sapiens (human)	0
Coronavirus disease - COVID-19 - Homo sapiens (human)	Aldosterone synthesis and secretion - Homo sapiens (human)	0
Coronavirus disease - COVID-19 - Homo sapiens (human)	Aldosterone-regulated sodium reabsorption - Homo sapiens (human)	1	PIK3CD
Coronavirus disease - COVID-19 - Homo sapiens (human)	Arachidonic acid metabolism - Homo sapiens (human)	0
Coronavirus disease - COVID-19 - Homo sapiens (human)	Autophagy - animal - Homo sapiens (human)	1	PIK3CD
Coronavirus disease - COVID-19 - Homo sapiens (human)	Biosynthesis of unsaturated fatty acids - Homo sapiens (human)	0
Coronavirus disease - COVID-19 - Homo sapiens (human)	Cellular senescence - Homo sapiens (human)	1	PIK3CD
Coronavirus disease - COVID-19 - Homo sapiens (human)	Central carbon metabolism in cancer - Homo sapiens (human)	1	PIK3CD
Coronavirus disease - COVID-19 - Homo sapiens (human)	Choline metabolism in cancer - Homo sapiens (human)	1	PIK3CD
Coronavirus disease - COVID-19 - Homo sapiens (human)	Chronic myeloid leukemia - Homo sapiens (human)	1	PIK3CD
Coronavirus disease - COVID-19 - Homo sapiens (human)	Citrate cycle (TCA cycle) - Homo sapiens (human)	0
Coronavirus disease - COVID-19 - Homo sapiens (human)	Colorectal cancer - Homo sapiens (human)	1	PIK3CD
Coronavirus disease - COVID-19 - Homo sapiens (human)	Cortisol synthesis and secretion - Homo sapiens (human)	0
Coronavirus disease - COVID-19 - Homo sapiens (human)	Cushing syndrome - Homo sapiens (human)	0
Coronavirus disease - COVID-19 - Homo sapiens (human)	Cysteine and methionine metabolism - Homo sapiens (human)	0
Coronavirus disease - COVID-19 - Homo sapiens (human)	Drug metabolism - other enzymes - Homo sapiens (human)	0
Coronavirus disease - COVID-19 - Homo sapiens (human)	Endocrine and other factor-regulated calcium reabsorption - Homo sapiens (human)	0
Coronavirus disease - COVID-19 - Homo sapiens (human)	Endometrial cancer - Homo sapiens (human)	1	PIK3CD
Coronavirus disease - COVID-19 - Homo sapiens (human)	ErbB signaling pathway - Homo sapiens (human)	1	PIK3CD
Coronavirus disease - COVID-19 - Homo sapiens (human)	Fatty acid elongation - Homo sapiens (human)	0
Coronavirus disease - COVID-19 - Homo sapiens (human)	Fructose and mannose metabolism - Homo sapiens (human)	0
Coronavirus disease - COVID-19 - Homo sapiens (human)	GABAergic synapse - Homo sapiens (human)	0
Coronavirus disease - COVID-19 - Homo sapiens (human)	Gastric acid secretion - Homo sapiens (human)	0
Coronavirus disease - COVID-19 - Homo sapiens (human)	Gastric cancer - Homo sapiens (human)	1	PIK3CD
Coronavirus disease - COVID-19 - Homo sapiens (human)	Glioma - Homo sapiens (human)	1	PIK3CD
Coronavirus disease - COVID-19 - Homo sapiens (human)	Glutathione metabolism - Homo sapiens (human)	0
Coronavirus disease - COVID-19 - Homo sapiens (human)	Glycosaminoglycan biosynthesis - chondroitin sulfate / dermatan sulfate - Homo sapiens (human)	0
Coronavirus disease - COVID-19 - Homo sapiens (human)	Hepatitis C - Homo sapiens (human)	1	PIK3CD
Coronavirus disease - COVID-19 - Homo sapiens (human)	Hepatocellular carcinoma - Homo sapiens (human)	1	PIK3CD
Coronavirus disease - COVID-19 - Homo sapiens (human)	Homologous recombination - Homo sapiens (human)	0
Coronavirus disease - COVID-19 - Homo sapiens (human)	Human T-cell leukemia virus 1 infection - Homo sapiens (human)	1	PIK3CD
Coronavirus disease - COVID-19 - Homo sapiens (human)	Insulin secretion - Homo sapiens (human)	0
Coronavirus disease - COVID-19 - Homo sapiens (human)	Leishmaniasis - Homo sapiens (human)	0
Coronavirus disease - COVID-19 - Homo sapiens (human)	Long-term depression - Homo sapiens (human)	0
Coronavirus disease - COVID-19 - Homo sapiens (human)	Long-term potentiation - Homo sapiens (human)	0
Coronavirus disease - COVID-19 - Homo sapiens (human)	Lysine degradation - Homo sapiens (human)	0
Coronavirus disease - COVID-19 - Homo sapiens (human)	MAPK signaling pathway - Homo sapiens (human)	0
Coronavirus disease - COVID-19 - Homo sapiens (human)	Malaria - Homo sapiens (human)	0
Coronavirus disease - COVID-19 - Homo sapiens (human)	Measles - Homo sapiens (human)	1	PIK3CD
Coronavirus disease - COVID-19 - Homo sapiens (human)	Melanogenesis - Homo sapiens (human)	0
Coronavirus disease - COVID-19 - Homo sapiens (human)	Melanoma - Homo sapiens (human)	1	PIK3CD
Coronavirus disease - COVID-19 - Homo sapiens (human)	Metabolism of xenobiotics by cytochrome P450 - Homo sapiens (human)	0
Coronavirus disease - COVID-19 - Homo sapiens (human)	Necroptosis - Homo sapiens (human)	0
Coronavirus disease - COVID-19 - Homo sapiens (human)	Non-small cell lung cancer - Homo sapiens (human)	1	PIK3CD
Coronavirus disease - COVID-19 - Homo sapiens (human)	Notch signaling pathway - Homo sapiens (human)	0
Coronavirus disease - COVID-19 - Homo sapiens (human)	Olfactory transduction - Homo sapiens (human)	0
Coronavirus disease - COVID-19 - Homo sapiens (human)	Oocyte meiosis - Homo sapiens (human)	0
Coronavirus disease - COVID-19 - Homo sapiens (human)	PD-L1 expression and PD-1 checkpoint pathway in cancer - Homo sapiens (human)	1	PIK3CD
Coronavirus disease - COVID-19 - Homo sapiens (human)	Pancreatic cancer - Homo sapiens (human)	1	PIK3CD
Coronavirus disease - COVID-19 - Homo sapiens (human)	Parathyroid hormone synthesis	0
Coronavirus disease - COVID-19 - Homo sapiens (human)	Phenylalanine metabolism - Homo sapiens (human)	0
Coronavirus disease - COVID-19 - Homo sapiens (human)	Progesterone-mediated oocyte maturation - Homo sapiens (human)	1	PIK3CD
Coronavirus disease - COVID-19 - Homo sapiens (human)	Prolactin signaling pathway - Homo sapiens (human)	1	PIK3CD
Coronavirus disease - COVID-19 - Homo sapiens (human)	Proteasome - Homo sapiens (human)	0
Coronavirus disease - COVID-19 - Homo sapiens (human)	Proximal tubule bicarbonate reclamation - Homo sapiens (human)	0
Coronavirus disease - COVID-19 - Homo sapiens (human)	Purine metabolism - Homo sapiens (human)	0
Coronavirus disease - COVID-19 - Homo sapiens (human)	RNA transport - Homo sapiens (human)	0
Coronavirus disease - COVID-19 - Homo sapiens (human)	Regulation of lipolysis in adipocytes - Homo sapiens (human)	1	PIK3CD
Coronavirus disease - COVID-19 - Homo sapiens (human)	Rheumatoid arthritis - Homo sapiens (human)	0
Coronavirus disease - COVID-19 - Homo sapiens (human)	Ribosome biogenesis in eukaryotes - Homo sapiens (human)	0
Coronavirus disease - COVID-19 - Homo sapiens (human)	Salivary secretion - Homo sapiens (human)	0
Coronavirus disease - COVID-19 - Homo sapiens (human)	Signaling pathways regulating pluripotency of stem cells - Homo sapiens (human)	1	PIK3CD
Coronavirus disease - COVID-19 - Homo sapiens (human)	Small cell lung cancer - Homo sapiens (human)	1	PIK3CD
Coronavirus disease - COVID-19 - Homo sapiens (human)	Staphylococcus aureus infection - Homo sapiens (human)	0
Coronavirus disease - COVID-19 - Homo sapiens (human)	Sulfur metabolism - Homo sapiens (human)	0
Coronavirus disease - COVID-19 - Homo sapiens (human)	TNF signaling pathway - Homo sapiens (human)	1	PIK3CD
Coronavirus disease - COVID-19 - Homo sapiens (human)	Taurine and hypotaurine metabolism - Homo sapiens (human)	0
Coronavirus disease - COVID-19 - Homo sapiens (human)	Th1 and Th2 cell differentiation - Homo sapiens (human)	0
Coronavirus disease - COVID-19 - Homo sapiens (human)	Thyroid hormone synthesis - Homo sapiens (human)	0
Coronavirus disease - COVID-19 - Homo sapiens (human)	Toll-like receptor signaling pathway - Homo sapiens (human)	1	PIK3CD
Coronavirus disease - COVID-19 - Homo sapiens (human)	Toxoplasmosis - Homo sapiens (human)	0
Coronavirus disease - COVID-19 - Homo sapiens (human)	Transcriptional misregulation in cancer - Homo sapiens (human)	0
Coronavirus disease - COVID-19 - Homo sapiens (human)	Type II diabetes mellitus - Homo sapiens (human)	1	PIK3CD
Coronavirus disease - COVID-19 - Homo sapiens (human)	Tyrosine metabolism - Homo sapiens (human)	0
Coronavirus disease - COVID-19 - Homo sapiens (human)	Ubiquitin mediated proteolysis - Homo sapiens (human)	0
Coronavirus disease - COVID-19 - Homo sapiens (human)	VEGF signaling pathway - Homo sapiens (human)	1	PIK3CD
Ribosome - Homo sapiens (human)	Alzheimer disease - Homo sapiens (human)	0
Ribosome - Homo sapiens (human)	Huntington disease - Homo sapiens (human)	0
Ribosome - Homo sapiens (human)	Pathways of neurodegeneration - multiple diseases - Homo sapiens (human)	0
Ribosome - Homo sapiens (human)	Amyotrophic lateral sclerosis - Homo sapiens (human)	0
Ribosome - Homo sapiens (human)	Prion disease - Homo sapiens (human)	0
Ribosome - Homo sapiens (human)	Thermogenesis - Homo sapiens (human)	0
Ribosome - Homo sapiens (human)	Oxidative phosphorylation - Homo sapiens (human)	0
Ribosome - Homo sapiens (human)	PI3K-Akt signaling pathway - Homo sapiens (human)	0
Ribosome - Homo sapiens (human)	Parkinson disease - Homo sapiens (human)	0
Ribosome - Homo sapiens (human)	Platelet activation - Homo sapiens (human)	0
Ribosome - Homo sapiens (human)	Non-alcoholic fatty liver disease - Homo sapiens (human)	0
Ribosome - Homo sapiens (human)	Protein digestion and absorption - Homo sapiens (human)	0
Ribosome - Homo sapiens (human)	Proteoglycans in cancer - Homo sapiens (human)	0
Ribosome - Homo sapiens (human)	Human papillomavirus infection - Homo sapiens (human)	0
Ribosome - Homo sapiens (human)	Pathways in cancer - Homo sapiens (human)	0
Ribosome - Homo sapiens (human)	Focal adhesion - Homo sapiens (human)	0
Ribosome - Homo sapiens (human)	Relaxin signaling pathway - Homo sapiens (human)	0
Ribosome - Homo sapiens (human)	AGE-RAGE signaling pathway in diabetic complications - Homo sapiens (human)	0
Ribosome - Homo sapiens (human)	Cardiac muscle contraction - Homo sapiens (human)	0
Ribosome - Homo sapiens (human)	ECM-receptor interaction - Homo sapiens (human)	0
Ribosome - Homo sapiens (human)	Amoebiasis - Homo sapiens (human)	0
Ribosome - Homo sapiens (human)	Pathogenic Escherichia coli infection - Homo sapiens (human)	0
Ribosome - Homo sapiens (human)	Retrograde endocannabinoid signaling - Homo sapiens (human)	0
Ribosome - Homo sapiens (human)	Shigellosis - Homo sapiens (human)	0
Ribosome - Homo sapiens (human)	Human immunodeficiency virus 1 infection - Homo sapiens (human)	0
Ribosome - Homo sapiens (human)	Natural killer cell mediated cytotoxicity - Homo sapiens (human)	0
Ribosome - Homo sapiens (human)	Phospholipase D signaling pathway - Homo sapiens (human)	0
Ribosome - Homo sapiens (human)	Rap1 signaling pathway - Homo sapiens (human)	0
Ribosome - Homo sapiens (human)	Regulation of actin cytoskeleton - Homo sapiens (human)	0
Ribosome - Homo sapiens (human)	Adrenergic signaling in cardiomyocytes - Homo sapiens (human)	0
Ribosome - Homo sapiens (human)	Arrhythmogenic right ventricular cardiomyopathy - Homo sapiens (human)	0
Ribosome - Homo sapiens (human)	Calcium signaling pathway - Homo sapiens (human)	0
Ribosome - Homo sapiens (human)	Chemokine signaling pathway - Homo sapiens (human)	0
Ribosome - Homo sapiens (human)	Cytokine-cytokine receptor interaction - Homo sapiens (human)	0
Ribosome - Homo sapiens (human)	Dilated cardiomyopathy - Homo sapiens (human)	0
Ribosome - Homo sapiens (human)	Human cytomegalovirus infection - Homo sapiens (human)	0
Ribosome - Homo sapiens (human)	Hypertrophic cardiomyopathy - Homo sapiens (human)	0
Ribosome - Homo sapiens (human)	NOD-like receptor signaling pathway - Homo sapiens (human)	0
Ribosome - Homo sapiens (human)	Neuroactive ligand-receptor interaction - Homo sapiens (human)	0
Ribosome - Homo sapiens (human)	Neutrophil extracellular trap formation - Homo sapiens (human)	0
Ribosome - Homo sapiens (human)	Spinocerebellar ataxia - Homo sapiens (human)	0
Ribosome - Homo sapiens (human)	Yersinia infection - Homo sapiens (human)	0
Ribosome - Homo sapiens (human)	cGMP-PKG signaling pathway - Homo sapiens (human)	0
Ribosome - Homo sapiens (human)	Apoptosis - Homo sapiens (human)	0
Ribosome - Homo sapiens (human)	Axon guidance - Homo sapiens (human)	0
Ribosome - Homo sapiens (human)	Bacterial invasion of epithelial cells - Homo sapiens (human)	0
Ribosome - Homo sapiens (human)	Bile secretion - Homo sapiens (human)	0
Ribosome - Homo sapiens (human)	Butanoate metabolism - Homo sapiens (human)	0
Ribosome - Homo sapiens (human)	Cholinergic synapse - Homo sapiens (human)	0
Ribosome - Homo sapiens (human)	Epstein-Barr virus infection - Homo sapiens (human)	0
Ribosome - Homo sapiens (human)	Estrogen signaling pathway - Homo sapiens (human)	0
Ribosome - Homo sapiens (human)	Fc epsilon RI signaling pathway - Homo sapiens (human)	0
Ribosome - Homo sapiens (human)	FoxO signaling pathway - Homo sapiens (human)	0
Ribosome - Homo sapiens (human)	Herpes simplex virus 1 infection - Homo sapiens (human)	0
Ribosome - Homo sapiens (human)	Kaposi sarcoma-associated herpesvirus infection - Homo sapiens (human)	0
Ribosome - Homo sapiens (human)	Leukocyte transendothelial migration - Homo sapiens (human)	0
Ribosome - Homo sapiens (human)	MicroRNAs in cancer - Homo sapiens (human)	0
Ribosome - Homo sapiens (human)	NF-kappa B signaling pathway - Homo sapiens (human)	0
Ribosome - Homo sapiens (human)	Osteoclast differentiation - Homo sapiens (human)	0
Ribosome - Homo sapiens (human)	PPAR signaling pathway - Homo sapiens (human)	0
Ribosome - Homo sapiens (human)	Pyruvate metabolism - Homo sapiens (human)	0
Ribosome - Homo sapiens (human)	Salmonella infection - Homo sapiens (human)	0
Ribosome - Homo sapiens (human)	Thyroid hormone signaling pathway - Homo sapiens (human)	0
Ribosome - Homo sapiens (human)	Vascular smooth muscle contraction - Homo sapiens (human)	0
Ribosome - Homo sapiens (human)	cAMP signaling pathway - Homo sapiens (human)	0
Ribosome - Homo sapiens (human)	Apelin signaling pathway - Homo sapiens (human)	0
Ribosome - Homo sapiens (human)	Cell adhesion molecules - Homo sapiens (human)	0
Ribosome - Homo sapiens (human)	Complement and coagulation cascades - Homo sapiens (human)	0
Ribosome - Homo sapiens (human)	Cytosolic DNA-sensing pathway - Homo sapiens (human)	0
Ribosome - Homo sapiens (human)	Fc gamma R-mediated phagocytosis - Homo sapiens (human)	0
Ribosome - Homo sapiens (human)	Fluid shear stress and atherosclerosis - Homo sapiens (human)	0
Ribosome - Homo sapiens (human)	Glyoxylate and dicarboxylate metabolism - Homo sapiens (human)	0
Ribosome - Homo sapiens (human)	GnRH signaling pathway - Homo sapiens (human)	0
Ribosome - Homo sapiens (human)	Hematopoietic cell lineage - Homo sapiens (human)	0
Ribosome - Homo sapiens (human)	Inositol phosphate metabolism - Homo sapiens (human)	0
Ribosome - Homo sapiens (human)	Insulin resistance - Homo sapiens (human)	0
Ribosome - Homo sapiens (human)	JAK-STAT signaling pathway - Homo sapiens (human)	0
Ribosome - Homo sapiens (human)	Lipid and atherosclerosis - Homo sapiens (human)	0
Ribosome - Homo sapiens (human)	Neurotrophin signaling pathway - Homo sapiens (human)	0
Ribosome - Homo sapiens (human)	Oxytocin signaling pathway - Homo sapiens (human)	0
Ribosome - Homo sapiens (human)	Pancreatic secretion - Homo sapiens (human)	0
Ribosome - Homo sapiens (human)	Peroxisome - Homo sapiens (human)	0
Ribosome - Homo sapiens (human)	Phagosome - Homo sapiens (human)	0
Ribosome - Homo sapiens (human)	Prostate cancer - Homo sapiens (human)	0
Ribosome - Homo sapiens (human)	RNA polymerase - Homo sapiens (human)	0
Ribosome - Homo sapiens (human)	Serotonergic synapse - Homo sapiens (human)	0
Ribosome - Homo sapiens (human)	T cell receptor signaling pathway - Homo sapiens (human)	0
Ribosome - Homo sapiens (human)	Tight junction - Homo sapiens (human)	0
Ribosome - Homo sapiens (human)	Tuberculosis - Homo sapiens (human)	0
Ribosome - Homo sapiens (human)	Valine	0
Ribosome - Homo sapiens (human)	leucine and isoleucine degradation - Homo sapiens (human)	0
Ribosome - Homo sapiens (human)	secretion and action - Homo sapiens (human)	0
Ribosome - Homo sapiens (human)	AMPK signaling pathway - Homo sapiens (human)	0
Ribosome - Homo sapiens (human)	African trypanosomiasis - Homo sapiens (human)	0
Ribosome - Homo sapiens (human)	Alcoholism - Homo sapiens (human)	0
Ribosome - Homo sapiens (human)	B cell receptor signaling pathway - Homo sapiens (human)	0
Ribosome - Homo sapiens (human)	Bladder cancer - Homo sapiens (human)	0
Ribosome - Homo sapiens (human)	Breast cancer - Homo sapiens (human)	0
Ribosome - Homo sapiens (human)	C-type lectin receptor signaling pathway - Homo sapiens (human)	0
Ribosome - Homo sapiens (human)	Carbohydrate digestion and absorption - Homo sapiens (human)	0
Ribosome - Homo sapiens (human)	Chagas disease - Homo sapiens (human)	0
Ribosome - Homo sapiens (human)	Chemical carcinogenesis - Homo sapiens (human)	0
Ribosome - Homo sapiens (human)	Circadian entrainment - Homo sapiens (human)	0
Ribosome - Homo sapiens (human)	Dopaminergic synapse - Homo sapiens (human)	0
Ribosome - Homo sapiens (human)	Drug metabolism - cytochrome P450 - Homo sapiens (human)	0
Ribosome - Homo sapiens (human)	Endocytosis - Homo sapiens (human)	0
Ribosome - Homo sapiens (human)	Fatty acid degradation - Homo sapiens (human)	0
Ribosome - Homo sapiens (human)	Gap junction - Homo sapiens (human)	0
Ribosome - Homo sapiens (human)	Glucagon signaling pathway - Homo sapiens (human)	0
Ribosome - Homo sapiens (human)	Glutamatergic synapse - Homo sapiens (human)	0
Ribosome - Homo sapiens (human)	Glycine	0
Ribosome - Homo sapiens (human)	Glycolysis / Gluconeogenesis - Homo sapiens (human)	0
Ribosome - Homo sapiens (human)	GnRH secretion - Homo sapiens (human)	0
Ribosome - Homo sapiens (human)	Growth hormone synthesis	0
Ribosome - Homo sapiens (human)	HIF-1 signaling pathway - Homo sapiens (human)	0
Ribosome - Homo sapiens (human)	Hepatitis B - Homo sapiens (human)	0
Ribosome - Homo sapiens (human)	Hippo signaling pathway - multiple species - Homo sapiens (human)	0
Ribosome - Homo sapiens (human)	Inflammatory mediator regulation of TRP channels - Homo sapiens (human)	0
Ribosome - Homo sapiens (human)	Influenza A - Homo sapiens (human)	0
Ribosome - Homo sapiens (human)	Insulin signaling pathway - Homo sapiens (human)	0
Ribosome - Homo sapiens (human)	Intestinal immune network for IgA production - Homo sapiens (human)	0
Ribosome - Homo sapiens (human)	Longevity regulating pathway - Homo sapiens (human)	0
Ribosome - Homo sapiens (human)	Longevity regulating pathway - multiple species - Homo sapiens (human)	0
Ribosome - Homo sapiens (human)	Mineral absorption - Homo sapiens (human)	0
Ribosome - Homo sapiens (human)	Mitophagy - animal - Homo sapiens (human)	0
Ribosome - Homo sapiens (human)	Morphine addiction - Homo sapiens (human)	0
Ribosome - Homo sapiens (human)	One carbon pool by folate - Homo sapiens (human)	0
Ribosome - Homo sapiens (human)	Pentose and glucuronate interconversions - Homo sapiens (human)	0
Ribosome - Homo sapiens (human)	Phosphatidylinositol signaling system - Homo sapiens (human)	0
Ribosome - Homo sapiens (human)	Porphyrin and chlorophyll metabolism - Homo sapiens (human)	0
Ribosome - Homo sapiens (human)	Primary bile acid biosynthesis - Homo sapiens (human)	0
Ribosome - Homo sapiens (human)	Propanoate metabolism - Homo sapiens (human)	0
Ribosome - Homo sapiens (human)	RIG-I-like receptor signaling pathway - Homo sapiens (human)	0
Ribosome - Homo sapiens (human)	Ras signaling pathway - Homo sapiens (human)	0
Ribosome - Homo sapiens (human)	Renal cell carcinoma - Homo sapiens (human)	0
Ribosome - Homo sapiens (human)	Renin secretion - Homo sapiens (human)	0
Ribosome - Homo sapiens (human)	Retinol metabolism - Homo sapiens (human)	0
Ribosome - Homo sapiens (human)	Sphingolipid signaling pathway - Homo sapiens (human)	0
Ribosome - Homo sapiens (human)	TGF-beta signaling pathway - Homo sapiens (human)	0
Ribosome - Homo sapiens (human)	Taste transduction - Homo sapiens (human)	0
Ribosome - Homo sapiens (human)	Tryptophan metabolism - Homo sapiens (human)	0
Ribosome - Homo sapiens (human)	Vasopressin-regulated water reabsorption - Homo sapiens (human)	0
Ribosome - Homo sapiens (human)	Viral carcinogenesis - Homo sapiens (human)	0
Ribosome - Homo sapiens (human)	Viral protein interaction with cytokine and cytokine receptor - Homo sapiens (human)	0
Ribosome - Homo sapiens (human)	Wnt signaling pathway - Homo sapiens (human)	0
Ribosome - Homo sapiens (human)	beta-Alanine metabolism - Homo sapiens (human)	0
Ribosome - Homo sapiens (human)	mTOR signaling pathway - Homo sapiens (human)	0
Ribosome - Homo sapiens (human)	serine and threonine metabolism - Homo sapiens (human)	0
Ribosome - Homo sapiens (human)	ABC transporters - Homo sapiens (human)	0
Ribosome - Homo sapiens (human)	Acute myeloid leukemia - Homo sapiens (human)	0
Ribosome - Homo sapiens (human)	Adipocytokine signaling pathway - Homo sapiens (human)	0
Ribosome - Homo sapiens (human)	Aldosterone synthesis and secretion - Homo sapiens (human)	0
Ribosome - Homo sapiens (human)	Aldosterone-regulated sodium reabsorption - Homo sapiens (human)	0
Ribosome - Homo sapiens (human)	Arachidonic acid metabolism - Homo sapiens (human)	0
Ribosome - Homo sapiens (human)	Autophagy - animal - Homo sapiens (human)	0
Ribosome - Homo sapiens (human)	Biosynthesis of unsaturated fatty acids - Homo sapiens (human)	0
Ribosome - Homo sapiens (human)	Cellular senescence - Homo sapiens (human)	0
Ribosome - Homo sapiens (human)	Central carbon metabolism in cancer - Homo sapiens (human)	0
Ribosome - Homo sapiens (human)	Choline metabolism in cancer - Homo sapiens (human)	0
Ribosome - Homo sapiens (human)	Chronic myeloid leukemia - Homo sapiens (human)	0
Ribosome - Homo sapiens (human)	Citrate cycle (TCA cycle) - Homo sapiens (human)	0
Ribosome - Homo sapiens (human)	Colorectal cancer - Homo sapiens (human)	0
Ribosome - Homo sapiens (human)	Cortisol synthesis and secretion - Homo sapiens (human)	0
Ribosome - Homo sapiens (human)	Cushing syndrome - Homo sapiens (human)	0
Ribosome - Homo sapiens (human)	Cysteine and methionine metabolism - Homo sapiens (human)	0
Ribosome - Homo sapiens (human)	Drug metabolism - other enzymes - Homo sapiens (human)	0
Ribosome - Homo sapiens (human)	Endocrine and other factor-regulated calcium reabsorption - Homo sapiens (human)	0
Ribosome - Homo sapiens (human)	Endometrial cancer - Homo sapiens (human)	0
Ribosome - Homo sapiens (human)	ErbB signaling pathway - Homo sapiens (human)	0
Ribosome - Homo sapiens (human)	Fatty acid elongation - Homo sapiens (human)	0
Ribosome - Homo sapiens (human)	Fructose and mannose metabolism - Homo sapiens (human)	0
Ribosome - Homo sapiens (human)	GABAergic synapse - Homo sapiens (human)	0
Ribosome - Homo sapiens (human)	Gastric acid secretion - Homo sapiens (human)	0
Ribosome - Homo sapiens (human)	Gastric cancer - Homo sapiens (human)	0
Ribosome - Homo sapiens (human)	Glioma - Homo sapiens (human)	0
Ribosome - Homo sapiens (human)	Glutathione metabolism - Homo sapiens (human)	0
Ribosome - Homo sapiens (human)	Glycosaminoglycan biosynthesis - chondroitin sulfate / dermatan sulfate - Homo sapiens (human)	0
Ribosome - Homo sapiens (human)	Hepatitis C - Homo sapiens (human)	0
Ribosome - Homo sapiens (human)	Hepatocellular carcinoma - Homo sapiens (human)	0
Ribosome - Homo sapiens (human)	Homologous recombination - Homo sapiens (human)	0
Ribosome - Homo sapiens (human)	Human T-cell leukemia virus 1 infection - Homo sapiens (human)	0
Ribosome - Homo sapiens (human)	Insulin secretion - Homo sapiens (human)	0
Ribosome - Homo sapiens (human)	Leishmaniasis - Homo sapiens (human)	0
Ribosome - Homo sapiens (human)	Long-term depression - Homo sapiens (human)	0
Ribosome - Homo sapiens (human)	Long-term potentiation - Homo sapiens (human)	0
Ribosome - Homo sapiens (human)	Lysine degradation - Homo sapiens (human)	0
Ribosome - Homo sapiens (human)	MAPK signaling pathway - Homo sapiens (human)	0
Ribosome - Homo sapiens (human)	Malaria - Homo sapiens (human)	0
Ribosome - Homo sapiens (human)	Measles - Homo sapiens (human)	0
Ribosome - Homo sapiens (human)	Melanogenesis - Homo sapiens (human)	0
Ribosome - Homo sapiens (human)	Melanoma - Homo sapiens (human)	0
Ribosome - Homo sapiens (human)	Metabolism of xenobiotics by cytochrome P450 - Homo sapiens (human)	0
Ribosome - Homo sapiens (human)	Necroptosis - Homo sapiens (human)	0
Ribosome - Homo sapiens (human)	Non-small cell lung cancer - Homo sapiens (human)	0
Ribosome - Homo sapiens (human)	Notch signaling pathway - Homo sapiens (human)	0
Ribosome - Homo sapiens (human)	Olfactory transduction - Homo sapiens (human)	0
Ribosome - Homo sapiens (human)	Oocyte meiosis - Homo sapiens (human)	0
Ribosome - Homo sapiens (human)	PD-L1 expression and PD-1 checkpoint pathway in cancer - Homo sapiens (human)	0
Ribosome - Homo sapiens (human)	Pancreatic cancer - Homo sapiens (human)	0
Ribosome - Homo sapiens (human)	Parathyroid hormone synthesis	0
Ribosome - Homo sapiens (human)	Phenylalanine metabolism - Homo sapiens (human)	0
Ribosome - Homo sapiens (human)	Progesterone-mediated oocyte maturation - Homo sapiens (human)	0
Ribosome - Homo sapiens (human)	Prolactin signaling pathway - Homo sapiens (human)	0
Ribosome - Homo sapiens (human)	Proteasome - Homo sapiens (human)	0
Ribosome - Homo sapiens (human)	Proximal tubule bicarbonate reclamation - Homo sapiens (human)	0
Ribosome - Homo sapiens (human)	Purine metabolism - Homo sapiens (human)	0
Ribosome - Homo sapiens (human)	RNA transport - Homo sapiens (human)	0
Ribosome - Homo sapiens (human)	Regulation of lipolysis in adipocytes - Homo sapiens (human)	0
Ribosome - Homo sapiens (human)	Rheumatoid arthritis - Homo sapiens (human)	0
Ribosome - Homo sapiens (human)	Ribosome biogenesis in eukaryotes - Homo sapiens (human)	0
Ribosome - Homo sapiens (human)	Salivary secretion - Homo sapiens (human)	0
Ribosome - Homo sapiens (human)	Signaling pathways regulating pluripotency of stem cells - Homo sapiens (human)	0
Ribosome - Homo sapiens (human)	Small cell lung cancer - Homo sapiens (human)	0
Ribosome - Homo sapiens (human)	Staphylococcus aureus infection - Homo sapiens (human)	0
Ribosome - Homo sapiens (human)	Sulfur metabolism - Homo sapiens (human)	0
Ribosome - Homo sapiens (human)	TNF signaling pathway - Homo sapiens (human)	0
Ribosome - Homo sapiens (human)	Taurine and hypotaurine metabolism - Homo sapiens (human)	0
Ribosome - Homo sapiens (human)	Th1 and Th2 cell differentiation - Homo sapiens (human)	0
Ribosome - Homo sapiens (human)	Thyroid hormone synthesis - Homo sapiens (human)	0
Ribosome - Homo sapiens (human)	Toll-like receptor signaling pathway - Homo sapiens (human)	0
Ribosome - Homo sapiens (human)	Toxoplasmosis - Homo sapiens (human)	0
Ribosome - Homo sapiens (human)	Transcriptional misregulation in cancer - Homo sapiens (human)	0
Ribosome - Homo sapiens (human)	Type II diabetes mellitus - Homo sapiens (human)	0
Ribosome - Homo sapiens (human)	Tyrosine metabolism - Homo sapiens (human)	0
Ribosome - Homo sapiens (human)	Ubiquitin mediated proteolysis - Homo sapiens (human)	0
Ribosome - Homo sapiens (human)	VEGF signaling pathway - Homo sapiens (human)	0
Alzheimer disease - Homo sapiens (human)	Huntington disease - Homo sapiens (human)	18	PLCB2, ATP5F1D, NDUFA3, COX6B1, NDUFB8, ATP5F1E, COX5B, UQCRQ, NDUFB10, UQCR10, NDUFA9, ATP5PO, SEM1, COX6A1, NDUFB2, UQCR11, NDUFA11, COX8A
Alzheimer disease - Homo sapiens (human)	Pathways of neurodegeneration - multiple diseases - Homo sapiens (human)	19	PLCB2, ATP2A3, ATP5F1D, NDUFA3, COX6B1, NDUFB8, ATP5F1E, COX5B, UQCRQ, NDUFB10, UQCR10, NDUFA9, ATP5PO, SEM1, COX6A1, NDUFB2, UQCR11, NDUFA11, COX8A
Alzheimer disease - Homo sapiens (human)	Amyotrophic lateral sclerosis - Homo sapiens (human)	17	ATP5F1D, NDUFA3, COX6B1, NDUFB8, ATP5F1E, COX5B, UQCRQ, NDUFB10, UQCR10, NDUFA9, ATP5PO, SEM1, COX6A1, NDUFB2, UQCR11, NDUFA11, COX8A
Alzheimer disease - Homo sapiens (human)	Prion disease - Homo sapiens (human)	18	PIK3CD, ATP5F1D, NDUFA3, COX6B1, NDUFB8, ATP5F1E, COX5B, UQCRQ, NDUFB10, UQCR10, NDUFA9, ATP5PO, SEM1, COX6A1, NDUFB2, UQCR11, NDUFA11, COX8A
Alzheimer disease - Homo sapiens (human)	Thermogenesis - Homo sapiens (human)	16	ATP5F1D, NDUFA3, COX6B1, NDUFB8, ATP5F1E, COX5B, UQCRQ, NDUFB10, UQCR10, NDUFA9, ATP5PO, COX6A1, NDUFB2, UQCR11, NDUFA11, COX8A
Alzheimer disease - Homo sapiens (human)	Oxidative phosphorylation - Homo sapiens (human)	16	ATP5F1D, NDUFA3, COX6B1, NDUFB8, ATP5F1E, COX5B, UQCRQ, NDUFB10, UQCR10, NDUFA9, ATP5PO, COX6A1, NDUFB2, UQCR11, NDUFA11, COX8A
Alzheimer disease - Homo sapiens (human)	PI3K-Akt signaling pathway - Homo sapiens (human)	1	PIK3CD
Alzheimer disease - Homo sapiens (human)	Parkinson disease - Homo sapiens (human)	17	ATP5F1D, NDUFA3, COX6B1, NDUFB8, ATP5F1E, COX5B, UQCRQ, NDUFB10, UQCR10, NDUFA9, ATP5PO, SEM1, COX6A1, NDUFB2, UQCR11, NDUFA11, COX8A
Alzheimer disease - Homo sapiens (human)	Platelet activation - Homo sapiens (human)	2	PLCB2, PIK3CD
Alzheimer disease - Homo sapiens (human)	Non-alcoholic fatty liver disease - Homo sapiens (human)	14	PIK3CD, NDUFA3, COX6B1, NDUFB8, COX5B, UQCRQ, NDUFB10, UQCR10, NDUFA9, COX6A1, NDUFB2, UQCR11, NDUFA11, COX8A
Alzheimer disease - Homo sapiens (human)	Protein digestion and absorption - Homo sapiens (human)	0
Alzheimer disease - Homo sapiens (human)	Proteoglycans in cancer - Homo sapiens (human)	1	PIK3CD
Alzheimer disease - Homo sapiens (human)	Human papillomavirus infection - Homo sapiens (human)	1	PIK3CD
Alzheimer disease - Homo sapiens (human)	Pathways in cancer - Homo sapiens (human)	2	PLCB2, PIK3CD
Alzheimer disease - Homo sapiens (human)	Focal adhesion - Homo sapiens (human)	1	PIK3CD
Alzheimer disease - Homo sapiens (human)	Relaxin signaling pathway - Homo sapiens (human)	2	PLCB2, PIK3CD
Alzheimer disease - Homo sapiens (human)	AGE-RAGE signaling pathway in diabetic complications - Homo sapiens (human)	2	PLCB2, PIK3CD
Alzheimer disease - Homo sapiens (human)	Cardiac muscle contraction - Homo sapiens (human)	8	ATP2A3, COX6B1, COX5B, UQCRQ, UQCR10, COX6A1, UQCR11, COX8A
Alzheimer disease - Homo sapiens (human)	ECM-receptor interaction - Homo sapiens (human)	0
Alzheimer disease - Homo sapiens (human)	Amoebiasis - Homo sapiens (human)	2	PLCB2, PIK3CD
Alzheimer disease - Homo sapiens (human)	Pathogenic Escherichia coli infection - Homo sapiens (human)	0
Alzheimer disease - Homo sapiens (human)	Retrograde endocannabinoid signaling - Homo sapiens (human)	7	PLCB2, NDUFA3, NDUFB8, NDUFB10, NDUFA9, NDUFB2, NDUFA11
Alzheimer disease - Homo sapiens (human)	Shigellosis - Homo sapiens (human)	2	PLCB2, PIK3CD
Alzheimer disease - Homo sapiens (human)	Human immunodeficiency virus 1 infection - Homo sapiens (human)	1	PIK3CD
Alzheimer disease - Homo sapiens (human)	Natural killer cell mediated cytotoxicity - Homo sapiens (human)	1	PIK3CD
Alzheimer disease - Homo sapiens (human)	Phospholipase D signaling pathway - Homo sapiens (human)	2	PLCB2, PIK3CD
Alzheimer disease - Homo sapiens (human)	Rap1 signaling pathway - Homo sapiens (human)	2	PLCB2, PIK3CD
Alzheimer disease - Homo sapiens (human)	Regulation of actin cytoskeleton - Homo sapiens (human)	1	PIK3CD
Alzheimer disease - Homo sapiens (human)	Adrenergic signaling in cardiomyocytes - Homo sapiens (human)	2	PLCB2, ATP2A3
Alzheimer disease - Homo sapiens (human)	Arrhythmogenic right ventricular cardiomyopathy - Homo sapiens (human)	1	ATP2A3
Alzheimer disease - Homo sapiens (human)	Calcium signaling pathway - Homo sapiens (human)	2	PLCB2, ATP2A3
Alzheimer disease - Homo sapiens (human)	Chemokine signaling pathway - Homo sapiens (human)	2	PLCB2, PIK3CD
Alzheimer disease - Homo sapiens (human)	Cytokine-cytokine receptor interaction - Homo sapiens (human)	0
Alzheimer disease - Homo sapiens (human)	Dilated cardiomyopathy - Homo sapiens (human)	1	ATP2A3
Alzheimer disease - Homo sapiens (human)	Human cytomegalovirus infection - Homo sapiens (human)	2	PLCB2, PIK3CD
Alzheimer disease - Homo sapiens (human)	Hypertrophic cardiomyopathy - Homo sapiens (human)	1	ATP2A3
Alzheimer disease - Homo sapiens (human)	NOD-like receptor signaling pathway - Homo sapiens (human)	1	PLCB2
Alzheimer disease - Homo sapiens (human)	Neuroactive ligand-receptor interaction - Homo sapiens (human)	0
Alzheimer disease - Homo sapiens (human)	Neutrophil extracellular trap formation - Homo sapiens (human)	2	PLCB2, PIK3CD
Alzheimer disease - Homo sapiens (human)	Spinocerebellar ataxia - Homo sapiens (human)	4	PLCB2, PIK3CD, ATP2A3, SEM1
Alzheimer disease - Homo sapiens (human)	Yersinia infection - Homo sapiens (human)	1	PIK3CD
Alzheimer disease - Homo sapiens (human)	cGMP-PKG signaling pathway - Homo sapiens (human)	2	PLCB2, ATP2A3
Alzheimer disease - Homo sapiens (human)	Apoptosis - Homo sapiens (human)	1	PIK3CD
Alzheimer disease - Homo sapiens (human)	Axon guidance - Homo sapiens (human)	1	PIK3CD
Alzheimer disease - Homo sapiens (human)	Bacterial invasion of epithelial cells - Homo sapiens (human)	1	PIK3CD
Alzheimer disease - Homo sapiens (human)	Bile secretion - Homo sapiens (human)	0
Alzheimer disease - Homo sapiens (human)	Butanoate metabolism - Homo sapiens (human)	0
Alzheimer disease - Homo sapiens (human)	Cholinergic synapse - Homo sapiens (human)	2	PLCB2, PIK3CD
Alzheimer disease - Homo sapiens (human)	Epstein-Barr virus infection - Homo sapiens (human)	2	PIK3CD, SEM1
Alzheimer disease - Homo sapiens (human)	Estrogen signaling pathway - Homo sapiens (human)	2	PLCB2, PIK3CD
Alzheimer disease - Homo sapiens (human)	Fc epsilon RI signaling pathway - Homo sapiens (human)	1	PIK3CD
Alzheimer disease - Homo sapiens (human)	FoxO signaling pathway - Homo sapiens (human)	1	PIK3CD
Alzheimer disease - Homo sapiens (human)	Herpes simplex virus 1 infection - Homo sapiens (human)	1	PIK3CD
Alzheimer disease - Homo sapiens (human)	Kaposi sarcoma-associated herpesvirus infection - Homo sapiens (human)	1	PIK3CD
Alzheimer disease - Homo sapiens (human)	Leukocyte transendothelial migration - Homo sapiens (human)	1	PIK3CD
Alzheimer disease - Homo sapiens (human)	MicroRNAs in cancer - Homo sapiens (human)	1	PIK3CD
Alzheimer disease - Homo sapiens (human)	NF-kappa B signaling pathway - Homo sapiens (human)	0
Alzheimer disease - Homo sapiens (human)	Osteoclast differentiation - Homo sapiens (human)	1	PIK3CD
Alzheimer disease - Homo sapiens (human)	PPAR signaling pathway - Homo sapiens (human)	0
Alzheimer disease - Homo sapiens (human)	Pyruvate metabolism - Homo sapiens (human)	0
Alzheimer disease - Homo sapiens (human)	Salmonella infection - Homo sapiens (human)	1	PIK3CD
Alzheimer disease - Homo sapiens (human)	Thyroid hormone signaling pathway - Homo sapiens (human)	3	PLCB2, PIK3CD, ATP2A3
Alzheimer disease - Homo sapiens (human)	Vascular smooth muscle contraction - Homo sapiens (human)	1	PLCB2
Alzheimer disease - Homo sapiens (human)	cAMP signaling pathway - Homo sapiens (human)	2	PIK3CD, ATP2A3
Alzheimer disease - Homo sapiens (human)	Apelin signaling pathway - Homo sapiens (human)	1	PLCB2
Alzheimer disease - Homo sapiens (human)	Cell adhesion molecules - Homo sapiens (human)	0
Alzheimer disease - Homo sapiens (human)	Complement and coagulation cascades - Homo sapiens (human)	0
Alzheimer disease - Homo sapiens (human)	Cytosolic DNA-sensing pathway - Homo sapiens (human)	0
Alzheimer disease - Homo sapiens (human)	Fc gamma R-mediated phagocytosis - Homo sapiens (human)	1	PIK3CD
Alzheimer disease - Homo sapiens (human)	Fluid shear stress and atherosclerosis - Homo sapiens (human)	1	PIK3CD
Alzheimer disease - Homo sapiens (human)	Glyoxylate and dicarboxylate metabolism - Homo sapiens (human)	0
Alzheimer disease - Homo sapiens (human)	GnRH signaling pathway - Homo sapiens (human)	1	PLCB2
Alzheimer disease - Homo sapiens (human)	Hematopoietic cell lineage - Homo sapiens (human)	0
Alzheimer disease - Homo sapiens (human)	Inositol phosphate metabolism - Homo sapiens (human)	2	PLCB2, PIK3CD
Alzheimer disease - Homo sapiens (human)	Insulin resistance - Homo sapiens (human)	1	PIK3CD
Alzheimer disease - Homo sapiens (human)	JAK-STAT signaling pathway - Homo sapiens (human)	1	PIK3CD
Alzheimer disease - Homo sapiens (human)	Lipid and atherosclerosis - Homo sapiens (human)	2	PLCB2, PIK3CD
Alzheimer disease - Homo sapiens (human)	Neurotrophin signaling pathway - Homo sapiens (human)	1	PIK3CD
Alzheimer disease - Homo sapiens (human)	Oxytocin signaling pathway - Homo sapiens (human)	1	PLCB2
Alzheimer disease - Homo sapiens (human)	Pancreatic secretion - Homo sapiens (human)	2	PLCB2, ATP2A3
Alzheimer disease - Homo sapiens (human)	Peroxisome - Homo sapiens (human)	0
Alzheimer disease - Homo sapiens (human)	Phagosome - Homo sapiens (human)	0
Alzheimer disease - Homo sapiens (human)	Prostate cancer - Homo sapiens (human)	1	PIK3CD
Alzheimer disease - Homo sapiens (human)	RNA polymerase - Homo sapiens (human)	0
Alzheimer disease - Homo sapiens (human)	Serotonergic synapse - Homo sapiens (human)	1	PLCB2
Alzheimer disease - Homo sapiens (human)	T cell receptor signaling pathway - Homo sapiens (human)	1	PIK3CD
Alzheimer disease - Homo sapiens (human)	Tight junction - Homo sapiens (human)	0
Alzheimer disease - Homo sapiens (human)	Tuberculosis - Homo sapiens (human)	0
Alzheimer disease - Homo sapiens (human)	Valine	0
Alzheimer disease - Homo sapiens (human)	leucine and isoleucine degradation - Homo sapiens (human)	0
Alzheimer disease - Homo sapiens (human)	secretion and action - Homo sapiens (human)	2	PLCB2, PIK3CD
Alzheimer disease - Homo sapiens (human)	AMPK signaling pathway - Homo sapiens (human)	1	PIK3CD
Alzheimer disease - Homo sapiens (human)	African trypanosomiasis - Homo sapiens (human)	1	PLCB2
Alzheimer disease - Homo sapiens (human)	Alcoholism - Homo sapiens (human)	0
Alzheimer disease - Homo sapiens (human)	B cell receptor signaling pathway - Homo sapiens (human)	1	PIK3CD
Alzheimer disease - Homo sapiens (human)	Bladder cancer - Homo sapiens (human)	0
Alzheimer disease - Homo sapiens (human)	Breast cancer - Homo sapiens (human)	1	PIK3CD
Alzheimer disease - Homo sapiens (human)	C-type lectin receptor signaling pathway - Homo sapiens (human)	1	PIK3CD
Alzheimer disease - Homo sapiens (human)	Carbohydrate digestion and absorption - Homo sapiens (human)	2	PLCB2, PIK3CD
Alzheimer disease - Homo sapiens (human)	Chagas disease - Homo sapiens (human)	2	PLCB2, PIK3CD
Alzheimer disease - Homo sapiens (human)	Chemical carcinogenesis - Homo sapiens (human)	0
Alzheimer disease - Homo sapiens (human)	Circadian entrainment - Homo sapiens (human)	1	PLCB2
Alzheimer disease - Homo sapiens (human)	Dopaminergic synapse - Homo sapiens (human)	1	PLCB2
Alzheimer disease - Homo sapiens (human)	Drug metabolism - cytochrome P450 - Homo sapiens (human)	0
Alzheimer disease - Homo sapiens (human)	Endocytosis - Homo sapiens (human)	0
Alzheimer disease - Homo sapiens (human)	Fatty acid degradation - Homo sapiens (human)	0
Alzheimer disease - Homo sapiens (human)	Gap junction - Homo sapiens (human)	1	PLCB2
Alzheimer disease - Homo sapiens (human)	Glucagon signaling pathway - Homo sapiens (human)	1	PLCB2
Alzheimer disease - Homo sapiens (human)	Glutamatergic synapse - Homo sapiens (human)	1	PLCB2
Alzheimer disease - Homo sapiens (human)	Glycine	0
Alzheimer disease - Homo sapiens (human)	Glycolysis / Gluconeogenesis - Homo sapiens (human)	0
Alzheimer disease - Homo sapiens (human)	GnRH secretion - Homo sapiens (human)	2	PLCB2, PIK3CD
Alzheimer disease - Homo sapiens (human)	Growth hormone synthesis	2	PLCB2, PIK3CD
Alzheimer disease - Homo sapiens (human)	HIF-1 signaling pathway - Homo sapiens (human)	1	PIK3CD
Alzheimer disease - Homo sapiens (human)	Hepatitis B - Homo sapiens (human)	1	PIK3CD
Alzheimer disease - Homo sapiens (human)	Hippo signaling pathway - multiple species - Homo sapiens (human)	0
Alzheimer disease - Homo sapiens (human)	Inflammatory mediator regulation of TRP channels - Homo sapiens (human)	2	PLCB2, PIK3CD
Alzheimer disease - Homo sapiens (human)	Influenza A - Homo sapiens (human)	1	PIK3CD
Alzheimer disease - Homo sapiens (human)	Insulin signaling pathway - Homo sapiens (human)	1	PIK3CD
Alzheimer disease - Homo sapiens (human)	Intestinal immune network for IgA production - Homo sapiens (human)	0
Alzheimer disease - Homo sapiens (human)	Longevity regulating pathway - Homo sapiens (human)	1	PIK3CD
Alzheimer disease - Homo sapiens (human)	Longevity regulating pathway - multiple species - Homo sapiens (human)	1	PIK3CD
Alzheimer disease - Homo sapiens (human)	Mineral absorption - Homo sapiens (human)	0
Alzheimer disease - Homo sapiens (human)	Mitophagy - animal - Homo sapiens (human)	0
Alzheimer disease - Homo sapiens (human)	Morphine addiction - Homo sapiens (human)	0
Alzheimer disease - Homo sapiens (human)	One carbon pool by folate - Homo sapiens (human)	0
Alzheimer disease - Homo sapiens (human)	Pentose and glucuronate interconversions - Homo sapiens (human)	0
Alzheimer disease - Homo sapiens (human)	Phosphatidylinositol signaling system - Homo sapiens (human)	2	PLCB2, PIK3CD
Alzheimer disease - Homo sapiens (human)	Porphyrin and chlorophyll metabolism - Homo sapiens (human)	0
Alzheimer disease - Homo sapiens (human)	Primary bile acid biosynthesis - Homo sapiens (human)	0
Alzheimer disease - Homo sapiens (human)	Propanoate metabolism - Homo sapiens (human)	0
Alzheimer disease - Homo sapiens (human)	RIG-I-like receptor signaling pathway - Homo sapiens (human)	0
Alzheimer disease - Homo sapiens (human)	Ras signaling pathway - Homo sapiens (human)	1	PIK3CD
Alzheimer disease - Homo sapiens (human)	Renal cell carcinoma - Homo sapiens (human)	1	PIK3CD
Alzheimer disease - Homo sapiens (human)	Renin secretion - Homo sapiens (human)	1	PLCB2
Alzheimer disease - Homo sapiens (human)	Retinol metabolism - Homo sapiens (human)	0
Alzheimer disease - Homo sapiens (human)	Sphingolipid signaling pathway - Homo sapiens (human)	2	PLCB2, PIK3CD
Alzheimer disease - Homo sapiens (human)	TGF-beta signaling pathway - Homo sapiens (human)	0
Alzheimer disease - Homo sapiens (human)	Taste transduction - Homo sapiens (human)	1	PLCB2
Alzheimer disease - Homo sapiens (human)	Tryptophan metabolism - Homo sapiens (human)	0
Alzheimer disease - Homo sapiens (human)	Vasopressin-regulated water reabsorption - Homo sapiens (human)	0
Alzheimer disease - Homo sapiens (human)	Viral carcinogenesis - Homo sapiens (human)	1	PIK3CD
Alzheimer disease - Homo sapiens (human)	Viral protein interaction with cytokine and cytokine receptor - Homo sapiens (human)	0
Alzheimer disease - Homo sapiens (human)	Wnt signaling pathway - Homo sapiens (human)	1	PLCB2
Alzheimer disease - Homo sapiens (human)	beta-Alanine metabolism - Homo sapiens (human)	0
Alzheimer disease - Homo sapiens (human)	mTOR signaling pathway - Homo sapiens (human)	1	PIK3CD
Alzheimer disease - Homo sapiens (human)	serine and threonine metabolism - Homo sapiens (human)	0
Alzheimer disease - Homo sapiens (human)	ABC transporters - Homo sapiens (human)	0
Alzheimer disease - Homo sapiens (human)	Acute myeloid leukemia - Homo sapiens (human)	1	PIK3CD
Alzheimer disease - Homo sapiens (human)	Adipocytokine signaling pathway - Homo sapiens (human)	0
Alzheimer disease - Homo sapiens (human)	Aldosterone synthesis and secretion - Homo sapiens (human)	1	PLCB2
Alzheimer disease - Homo sapiens (human)	Aldosterone-regulated sodium reabsorption - Homo sapiens (human)	1	PIK3CD
Alzheimer disease - Homo sapiens (human)	Arachidonic acid metabolism - Homo sapiens (human)	0
Alzheimer disease - Homo sapiens (human)	Autophagy - animal - Homo sapiens (human)	1	PIK3CD
Alzheimer disease - Homo sapiens (human)	Biosynthesis of unsaturated fatty acids - Homo sapiens (human)	0
Alzheimer disease - Homo sapiens (human)	Cellular senescence - Homo sapiens (human)	1	PIK3CD
Alzheimer disease - Homo sapiens (human)	Central carbon metabolism in cancer - Homo sapiens (human)	1	PIK3CD
Alzheimer disease - Homo sapiens (human)	Choline metabolism in cancer - Homo sapiens (human)	1	PIK3CD
Alzheimer disease - Homo sapiens (human)	Chronic myeloid leukemia - Homo sapiens (human)	1	PIK3CD
Alzheimer disease - Homo sapiens (human)	Citrate cycle (TCA cycle) - Homo sapiens (human)	0
Alzheimer disease - Homo sapiens (human)	Colorectal cancer - Homo sapiens (human)	1	PIK3CD
Alzheimer disease - Homo sapiens (human)	Cortisol synthesis and secretion - Homo sapiens (human)	1	PLCB2
Alzheimer disease - Homo sapiens (human)	Cushing syndrome - Homo sapiens (human)	1	PLCB2
Alzheimer disease - Homo sapiens (human)	Cysteine and methionine metabolism - Homo sapiens (human)	0
Alzheimer disease - Homo sapiens (human)	Drug metabolism - other enzymes - Homo sapiens (human)	0
Alzheimer disease - Homo sapiens (human)	Endocrine and other factor-regulated calcium reabsorption - Homo sapiens (human)	1	PLCB2
Alzheimer disease - Homo sapiens (human)	Endometrial cancer - Homo sapiens (human)	1	PIK3CD
Alzheimer disease - Homo sapiens (human)	ErbB signaling pathway - Homo sapiens (human)	1	PIK3CD
Alzheimer disease - Homo sapiens (human)	Fatty acid elongation - Homo sapiens (human)	0
Alzheimer disease - Homo sapiens (human)	Fructose and mannose metabolism - Homo sapiens (human)	0
Alzheimer disease - Homo sapiens (human)	GABAergic synapse - Homo sapiens (human)	0
Alzheimer disease - Homo sapiens (human)	Gastric acid secretion - Homo sapiens (human)	1	PLCB2
Alzheimer disease - Homo sapiens (human)	Gastric cancer - Homo sapiens (human)	1	PIK3CD
Alzheimer disease - Homo sapiens (human)	Glioma - Homo sapiens (human)	1	PIK3CD
Alzheimer disease - Homo sapiens (human)	Glutathione metabolism - Homo sapiens (human)	0
Alzheimer disease - Homo sapiens (human)	Glycosaminoglycan biosynthesis - chondroitin sulfate / dermatan sulfate - Homo sapiens (human)	0
Alzheimer disease - Homo sapiens (human)	Hepatitis C - Homo sapiens (human)	1	PIK3CD
Alzheimer disease - Homo sapiens (human)	Hepatocellular carcinoma - Homo sapiens (human)	1	PIK3CD
Alzheimer disease - Homo sapiens (human)	Homologous recombination - Homo sapiens (human)	1	SEM1
Alzheimer disease - Homo sapiens (human)	Human T-cell leukemia virus 1 infection - Homo sapiens (human)	1	PIK3CD
Alzheimer disease - Homo sapiens (human)	Insulin secretion - Homo sapiens (human)	1	PLCB2
Alzheimer disease - Homo sapiens (human)	Leishmaniasis - Homo sapiens (human)	0
Alzheimer disease - Homo sapiens (human)	Long-term depression - Homo sapiens (human)	1	PLCB2
Alzheimer disease - Homo sapiens (human)	Long-term potentiation - Homo sapiens (human)	1	PLCB2
Alzheimer disease - Homo sapiens (human)	Lysine degradation - Homo sapiens (human)	0
Alzheimer disease - Homo sapiens (human)	MAPK signaling pathway - Homo sapiens (human)	0
Alzheimer disease - Homo sapiens (human)	Malaria - Homo sapiens (human)	0
Alzheimer disease - Homo sapiens (human)	Measles - Homo sapiens (human)	1	PIK3CD
Alzheimer disease - Homo sapiens (human)	Melanogenesis - Homo sapiens (human)	1	PLCB2
Alzheimer disease - Homo sapiens (human)	Melanoma - Homo sapiens (human)	1	PIK3CD
Alzheimer disease - Homo sapiens (human)	Metabolism of xenobiotics by cytochrome P450 - Homo sapiens (human)	0
Alzheimer disease - Homo sapiens (human)	Necroptosis - Homo sapiens (human)	0
Alzheimer disease - Homo sapiens (human)	Non-small cell lung cancer - Homo sapiens (human)	1	PIK3CD
Alzheimer disease - Homo sapiens (human)	Notch signaling pathway - Homo sapiens (human)	0
Alzheimer disease - Homo sapiens (human)	Olfactory transduction - Homo sapiens (human)	0
Alzheimer disease - Homo sapiens (human)	Oocyte meiosis - Homo sapiens (human)	0
Alzheimer disease - Homo sapiens (human)	PD-L1 expression and PD-1 checkpoint pathway in cancer - Homo sapiens (human)	1	PIK3CD
Alzheimer disease - Homo sapiens (human)	Pancreatic cancer - Homo sapiens (human)	1	PIK3CD
Alzheimer disease - Homo sapiens (human)	Parathyroid hormone synthesis	1	PLCB2
Alzheimer disease - Homo sapiens (human)	Phenylalanine metabolism - Homo sapiens (human)	0
Alzheimer disease - Homo sapiens (human)	Progesterone-mediated oocyte maturation - Homo sapiens (human)	1	PIK3CD
Alzheimer disease - Homo sapiens (human)	Prolactin signaling pathway - Homo sapiens (human)	1	PIK3CD
Alzheimer disease - Homo sapiens (human)	Proteasome - Homo sapiens (human)	1	SEM1
Alzheimer disease - Homo sapiens (human)	Proximal tubule bicarbonate reclamation - Homo sapiens (human)	0
Alzheimer disease - Homo sapiens (human)	Purine metabolism - Homo sapiens (human)	0
Alzheimer disease - Homo sapiens (human)	RNA transport - Homo sapiens (human)	0
Alzheimer disease - Homo sapiens (human)	Regulation of lipolysis in adipocytes - Homo sapiens (human)	1	PIK3CD
Alzheimer disease - Homo sapiens (human)	Rheumatoid arthritis - Homo sapiens (human)	0
Alzheimer disease - Homo sapiens (human)	Ribosome biogenesis in eukaryotes - Homo sapiens (human)	0
Alzheimer disease - Homo sapiens (human)	Salivary secretion - Homo sapiens (human)	1	PLCB2
Alzheimer disease - Homo sapiens (human)	Signaling pathways regulating pluripotency of stem cells - Homo sapiens (human)	1	PIK3CD
Alzheimer disease - Homo sapiens (human)	Small cell lung cancer - Homo sapiens (human)	1	PIK3CD
Alzheimer disease - Homo sapiens (human)	Staphylococcus aureus infection - Homo sapiens (human)	0
Alzheimer disease - Homo sapiens (human)	Sulfur metabolism - Homo sapiens (human)	0
Alzheimer disease - Homo sapiens (human)	TNF signaling pathway - Homo sapiens (human)	1	PIK3CD
Alzheimer disease - Homo sapiens (human)	Taurine and hypotaurine metabolism - Homo sapiens (human)	0
Alzheimer disease - Homo sapiens (human)	Th1 and Th2 cell differentiation - Homo sapiens (human)	0
Alzheimer disease - Homo sapiens (human)	Thyroid hormone synthesis - Homo sapiens (human)	1	PLCB2
Alzheimer disease - Homo sapiens (human)	Toll-like receptor signaling pathway - Homo sapiens (human)	1	PIK3CD
Alzheimer disease - Homo sapiens (human)	Toxoplasmosis - Homo sapiens (human)	0
Alzheimer disease - Homo sapiens (human)	Transcriptional misregulation in cancer - Homo sapiens (human)	0
Alzheimer disease - Homo sapiens (human)	Type II diabetes mellitus - Homo sapiens (human)	1	PIK3CD
Alzheimer disease - Homo sapiens (human)	Tyrosine metabolism - Homo sapiens (human)	0
Alzheimer disease - Homo sapiens (human)	Ubiquitin mediated proteolysis - Homo sapiens (human)	0
Alzheimer disease - Homo sapiens (human)	VEGF signaling pathway - Homo sapiens (human)	1	PIK3CD
Huntington disease - Homo sapiens (human)	Pathways of neurodegeneration - multiple diseases - Homo sapiens (human)	18	PLCB2, ATP5F1D, NDUFA3, COX6B1, NDUFB8, ATP5F1E, COX5B, UQCRQ, NDUFB10, UQCR10, NDUFA9, ATP5PO, SEM1, COX6A1, NDUFB2, UQCR11, NDUFA11, COX8A
Huntington disease - Homo sapiens (human)	Amyotrophic lateral sclerosis - Homo sapiens (human)	17	ATP5F1D, NDUFA3, COX6B1, NDUFB8, ATP5F1E, COX5B, UQCRQ, NDUFB10, UQCR10, NDUFA9, ATP5PO, SEM1, COX6A1, NDUFB2, UQCR11, NDUFA11, COX8A
Huntington disease - Homo sapiens (human)	Prion disease - Homo sapiens (human)	17	ATP5F1D, NDUFA3, COX6B1, NDUFB8, ATP5F1E, COX5B, UQCRQ, NDUFB10, UQCR10, NDUFA9, ATP5PO, SEM1, COX6A1, NDUFB2, UQCR11, NDUFA11, COX8A
Huntington disease - Homo sapiens (human)	Thermogenesis - Homo sapiens (human)	16	ATP5F1D, NDUFA3, COX6B1, NDUFB8, ATP5F1E, COX5B, UQCRQ, NDUFB10, UQCR10, NDUFA9, ATP5PO, COX6A1, NDUFB2, UQCR11, NDUFA11, COX8A
Huntington disease - Homo sapiens (human)	Oxidative phosphorylation - Homo sapiens (human)	16	ATP5F1D, NDUFA3, COX6B1, NDUFB8, ATP5F1E, COX5B, UQCRQ, NDUFB10, UQCR10, NDUFA9, ATP5PO, COX6A1, NDUFB2, UQCR11, NDUFA11, COX8A
Huntington disease - Homo sapiens (human)	PI3K-Akt signaling pathway - Homo sapiens (human)	0
Huntington disease - Homo sapiens (human)	Parkinson disease - Homo sapiens (human)	17	ATP5F1D, NDUFA3, COX6B1, NDUFB8, ATP5F1E, COX5B, UQCRQ, NDUFB10, UQCR10, NDUFA9, ATP5PO, SEM1, COX6A1, NDUFB2, UQCR11, NDUFA11, COX8A
Huntington disease - Homo sapiens (human)	Platelet activation - Homo sapiens (human)	1	PLCB2
Huntington disease - Homo sapiens (human)	Non-alcoholic fatty liver disease - Homo sapiens (human)	13	NDUFA3, COX6B1, NDUFB8, COX5B, UQCRQ, NDUFB10, UQCR10, NDUFA9, COX6A1, NDUFB2, UQCR11, NDUFA11, COX8A
Huntington disease - Homo sapiens (human)	Protein digestion and absorption - Homo sapiens (human)	0
Huntington disease - Homo sapiens (human)	Proteoglycans in cancer - Homo sapiens (human)	0
Huntington disease - Homo sapiens (human)	Human papillomavirus infection - Homo sapiens (human)	0
Huntington disease - Homo sapiens (human)	Pathways in cancer - Homo sapiens (human)	1	PLCB2
Huntington disease - Homo sapiens (human)	Focal adhesion - Homo sapiens (human)	0
Huntington disease - Homo sapiens (human)	Relaxin signaling pathway - Homo sapiens (human)	1	PLCB2
Huntington disease - Homo sapiens (human)	AGE-RAGE signaling pathway in diabetic complications - Homo sapiens (human)	1	PLCB2
Huntington disease - Homo sapiens (human)	Cardiac muscle contraction - Homo sapiens (human)	7	COX6B1, COX5B, UQCRQ, UQCR10, COX6A1, UQCR11, COX8A
Huntington disease - Homo sapiens (human)	ECM-receptor interaction - Homo sapiens (human)	0
Huntington disease - Homo sapiens (human)	Amoebiasis - Homo sapiens (human)	1	PLCB2
Huntington disease - Homo sapiens (human)	Pathogenic Escherichia coli infection - Homo sapiens (human)	0
Huntington disease - Homo sapiens (human)	Retrograde endocannabinoid signaling - Homo sapiens (human)	7	PLCB2, NDUFA3, NDUFB8, NDUFB10, NDUFA9, NDUFB2, NDUFA11
Huntington disease - Homo sapiens (human)	Shigellosis - Homo sapiens (human)	1	PLCB2
Huntington disease - Homo sapiens (human)	Human immunodeficiency virus 1 infection - Homo sapiens (human)	0
Huntington disease - Homo sapiens (human)	Natural killer cell mediated cytotoxicity - Homo sapiens (human)	0
Huntington disease - Homo sapiens (human)	Phospholipase D signaling pathway - Homo sapiens (human)	1	PLCB2
Huntington disease - Homo sapiens (human)	Rap1 signaling pathway - Homo sapiens (human)	1	PLCB2
Huntington disease - Homo sapiens (human)	Regulation of actin cytoskeleton - Homo sapiens (human)	0
Huntington disease - Homo sapiens (human)	Adrenergic signaling in cardiomyocytes - Homo sapiens (human)	1	PLCB2
Huntington disease - Homo sapiens (human)	Arrhythmogenic right ventricular cardiomyopathy - Homo sapiens (human)	0
Huntington disease - Homo sapiens (human)	Calcium signaling pathway - Homo sapiens (human)	1	PLCB2
Huntington disease - Homo sapiens (human)	Chemokine signaling pathway - Homo sapiens (human)	1	PLCB2
Huntington disease - Homo sapiens (human)	Cytokine-cytokine receptor interaction - Homo sapiens (human)	0
Huntington disease - Homo sapiens (human)	Dilated cardiomyopathy - Homo sapiens (human)	0
Huntington disease - Homo sapiens (human)	Human cytomegalovirus infection - Homo sapiens (human)	1	PLCB2
Huntington disease - Homo sapiens (human)	Hypertrophic cardiomyopathy - Homo sapiens (human)	0
Huntington disease - Homo sapiens (human)	NOD-like receptor signaling pathway - Homo sapiens (human)	1	PLCB2
Huntington disease - Homo sapiens (human)	Neuroactive ligand-receptor interaction - Homo sapiens (human)	0
Huntington disease - Homo sapiens (human)	Neutrophil extracellular trap formation - Homo sapiens (human)	1	PLCB2
Huntington disease - Homo sapiens (human)	Spinocerebellar ataxia - Homo sapiens (human)	2	PLCB2, SEM1
Huntington disease - Homo sapiens (human)	Yersinia infection - Homo sapiens (human)	0
Huntington disease - Homo sapiens (human)	cGMP-PKG signaling pathway - Homo sapiens (human)	1	PLCB2
Huntington disease - Homo sapiens (human)	Apoptosis - Homo sapiens (human)	0
Huntington disease - Homo sapiens (human)	Axon guidance - Homo sapiens (human)	0
Huntington disease - Homo sapiens (human)	Bacterial invasion of epithelial cells - Homo sapiens (human)	0
Huntington disease - Homo sapiens (human)	Bile secretion - Homo sapiens (human)	0
Huntington disease - Homo sapiens (human)	Butanoate metabolism - Homo sapiens (human)	0
Huntington disease - Homo sapiens (human)	Cholinergic synapse - Homo sapiens (human)	1	PLCB2
Huntington disease - Homo sapiens (human)	Epstein-Barr virus infection - Homo sapiens (human)	1	SEM1
Huntington disease - Homo sapiens (human)	Estrogen signaling pathway - Homo sapiens (human)	1	PLCB2
Huntington disease - Homo sapiens (human)	Fc epsilon RI signaling pathway - Homo sapiens (human)	0
Huntington disease - Homo sapiens (human)	FoxO signaling pathway - Homo sapiens (human)	0
Huntington disease - Homo sapiens (human)	Herpes simplex virus 1 infection - Homo sapiens (human)	0
Huntington disease - Homo sapiens (human)	Kaposi sarcoma-associated herpesvirus infection - Homo sapiens (human)	0
Huntington disease - Homo sapiens (human)	Leukocyte transendothelial migration - Homo sapiens (human)	0
Huntington disease - Homo sapiens (human)	MicroRNAs in cancer - Homo sapiens (human)	0
Huntington disease - Homo sapiens (human)	NF-kappa B signaling pathway - Homo sapiens (human)	0
Huntington disease - Homo sapiens (human)	Osteoclast differentiation - Homo sapiens (human)	0
Huntington disease - Homo sapiens (human)	PPAR signaling pathway - Homo sapiens (human)	0
Huntington disease - Homo sapiens (human)	Pyruvate metabolism - Homo sapiens (human)	0
Huntington disease - Homo sapiens (human)	Salmonella infection - Homo sapiens (human)	0
Huntington disease - Homo sapiens (human)	Thyroid hormone signaling pathway - Homo sapiens (human)	1	PLCB2
Huntington disease - Homo sapiens (human)	Vascular smooth muscle contraction - Homo sapiens (human)	1	PLCB2
Huntington disease - Homo sapiens (human)	cAMP signaling pathway - Homo sapiens (human)	0
Huntington disease - Homo sapiens (human)	Apelin signaling pathway - Homo sapiens (human)	1	PLCB2
Huntington disease - Homo sapiens (human)	Cell adhesion molecules - Homo sapiens (human)	0
Huntington disease - Homo sapiens (human)	Complement and coagulation cascades - Homo sapiens (human)	0
Huntington disease - Homo sapiens (human)	Cytosolic DNA-sensing pathway - Homo sapiens (human)	1	POLR2L
Huntington disease - Homo sapiens (human)	Fc gamma R-mediated phagocytosis - Homo sapiens (human)	0
Huntington disease - Homo sapiens (human)	Fluid shear stress and atherosclerosis - Homo sapiens (human)	0
Huntington disease - Homo sapiens (human)	Glyoxylate and dicarboxylate metabolism - Homo sapiens (human)	0
Huntington disease - Homo sapiens (human)	GnRH signaling pathway - Homo sapiens (human)	1	PLCB2
Huntington disease - Homo sapiens (human)	Hematopoietic cell lineage - Homo sapiens (human)	0
Huntington disease - Homo sapiens (human)	Inositol phosphate metabolism - Homo sapiens (human)	1	PLCB2
Huntington disease - Homo sapiens (human)	Insulin resistance - Homo sapiens (human)	0
Huntington disease - Homo sapiens (human)	JAK-STAT signaling pathway - Homo sapiens (human)	0
Huntington disease - Homo sapiens (human)	Lipid and atherosclerosis - Homo sapiens (human)	1	PLCB2
Huntington disease - Homo sapiens (human)	Neurotrophin signaling pathway - Homo sapiens (human)	0
Huntington disease - Homo sapiens (human)	Oxytocin signaling pathway - Homo sapiens (human)	1	PLCB2
Huntington disease - Homo sapiens (human)	Pancreatic secretion - Homo sapiens (human)	1	PLCB2
Huntington disease - Homo sapiens (human)	Peroxisome - Homo sapiens (human)	0
Huntington disease - Homo sapiens (human)	Phagosome - Homo sapiens (human)	0
Huntington disease - Homo sapiens (human)	Prostate cancer - Homo sapiens (human)	0
Huntington disease - Homo sapiens (human)	RNA polymerase - Homo sapiens (human)	3	POLR2I, POLR2J, POLR2L
Huntington disease - Homo sapiens (human)	Serotonergic synapse - Homo sapiens (human)	1	PLCB2
Huntington disease - Homo sapiens (human)	T cell receptor signaling pathway - Homo sapiens (human)	0
Huntington disease - Homo sapiens (human)	Tight junction - Homo sapiens (human)	0
Huntington disease - Homo sapiens (human)	Tuberculosis - Homo sapiens (human)	0
Huntington disease - Homo sapiens (human)	Valine	0
Huntington disease - Homo sapiens (human)	leucine and isoleucine degradation - Homo sapiens (human)	0
Huntington disease - Homo sapiens (human)	secretion and action - Homo sapiens (human)	1	PLCB2
Huntington disease - Homo sapiens (human)	AMPK signaling pathway - Homo sapiens (human)	0
Huntington disease - Homo sapiens (human)	African trypanosomiasis - Homo sapiens (human)	1	PLCB2
Huntington disease - Homo sapiens (human)	Alcoholism - Homo sapiens (human)	0
Huntington disease - Homo sapiens (human)	B cell receptor signaling pathway - Homo sapiens (human)	0
Huntington disease - Homo sapiens (human)	Bladder cancer - Homo sapiens (human)	0
Huntington disease - Homo sapiens (human)	Breast cancer - Homo sapiens (human)	0
Huntington disease - Homo sapiens (human)	C-type lectin receptor signaling pathway - Homo sapiens (human)	0
Huntington disease - Homo sapiens (human)	Carbohydrate digestion and absorption - Homo sapiens (human)	1	PLCB2
Huntington disease - Homo sapiens (human)	Chagas disease - Homo sapiens (human)	1	PLCB2
Huntington disease - Homo sapiens (human)	Chemical carcinogenesis - Homo sapiens (human)	0
Huntington disease - Homo sapiens (human)	Circadian entrainment - Homo sapiens (human)	1	PLCB2
Huntington disease - Homo sapiens (human)	Dopaminergic synapse - Homo sapiens (human)	1	PLCB2
Huntington disease - Homo sapiens (human)	Drug metabolism - cytochrome P450 - Homo sapiens (human)	0
Huntington disease - Homo sapiens (human)	Endocytosis - Homo sapiens (human)	0
Huntington disease - Homo sapiens (human)	Fatty acid degradation - Homo sapiens (human)	0
Huntington disease - Homo sapiens (human)	Gap junction - Homo sapiens (human)	1	PLCB2
Huntington disease - Homo sapiens (human)	Glucagon signaling pathway - Homo sapiens (human)	1	PLCB2
Huntington disease - Homo sapiens (human)	Glutamatergic synapse - Homo sapiens (human)	1	PLCB2
Huntington disease - Homo sapiens (human)	Glycine	0
Huntington disease - Homo sapiens (human)	Glycolysis / Gluconeogenesis - Homo sapiens (human)	0
Huntington disease - Homo sapiens (human)	GnRH secretion - Homo sapiens (human)	1	PLCB2
Huntington disease - Homo sapiens (human)	Growth hormone synthesis	1	PLCB2
Huntington disease - Homo sapiens (human)	HIF-1 signaling pathway - Homo sapiens (human)	0
Huntington disease - Homo sapiens (human)	Hepatitis B - Homo sapiens (human)	0
Huntington disease - Homo sapiens (human)	Hippo signaling pathway - multiple species - Homo sapiens (human)	0
Huntington disease - Homo sapiens (human)	Inflammatory mediator regulation of TRP channels - Homo sapiens (human)	1	PLCB2
Huntington disease - Homo sapiens (human)	Influenza A - Homo sapiens (human)	0
Huntington disease - Homo sapiens (human)	Insulin signaling pathway - Homo sapiens (human)	0
Huntington disease - Homo sapiens (human)	Intestinal immune network for IgA production - Homo sapiens (human)	0
Huntington disease - Homo sapiens (human)	Longevity regulating pathway - Homo sapiens (human)	0
Huntington disease - Homo sapiens (human)	Longevity regulating pathway - multiple species - Homo sapiens (human)	0
Huntington disease - Homo sapiens (human)	Mineral absorption - Homo sapiens (human)	0
Huntington disease - Homo sapiens (human)	Mitophagy - animal - Homo sapiens (human)	0
Huntington disease - Homo sapiens (human)	Morphine addiction - Homo sapiens (human)	0
Huntington disease - Homo sapiens (human)	One carbon pool by folate - Homo sapiens (human)	0
Huntington disease - Homo sapiens (human)	Pentose and glucuronate interconversions - Homo sapiens (human)	0
Huntington disease - Homo sapiens (human)	Phosphatidylinositol signaling system - Homo sapiens (human)	1	PLCB2
Huntington disease - Homo sapiens (human)	Porphyrin and chlorophyll metabolism - Homo sapiens (human)	0
Huntington disease - Homo sapiens (human)	Primary bile acid biosynthesis - Homo sapiens (human)	0
Huntington disease - Homo sapiens (human)	Propanoate metabolism - Homo sapiens (human)	0
Huntington disease - Homo sapiens (human)	RIG-I-like receptor signaling pathway - Homo sapiens (human)	0
Huntington disease - Homo sapiens (human)	Ras signaling pathway - Homo sapiens (human)	0
Huntington disease - Homo sapiens (human)	Renal cell carcinoma - Homo sapiens (human)	0
Huntington disease - Homo sapiens (human)	Renin secretion - Homo sapiens (human)	1	PLCB2
Huntington disease - Homo sapiens (human)	Retinol metabolism - Homo sapiens (human)	0
Huntington disease - Homo sapiens (human)	Sphingolipid signaling pathway - Homo sapiens (human)	1	PLCB2
Huntington disease - Homo sapiens (human)	TGF-beta signaling pathway - Homo sapiens (human)	0
Huntington disease - Homo sapiens (human)	Taste transduction - Homo sapiens (human)	1	PLCB2
Huntington disease - Homo sapiens (human)	Tryptophan metabolism - Homo sapiens (human)	0
Huntington disease - Homo sapiens (human)	Vasopressin-regulated water reabsorption - Homo sapiens (human)	0
Huntington disease - Homo sapiens (human)	Viral carcinogenesis - Homo sapiens (human)	0
Huntington disease - Homo sapiens (human)	Viral protein interaction with cytokine and cytokine receptor - Homo sapiens (human)	0
Huntington disease - Homo sapiens (human)	Wnt signaling pathway - Homo sapiens (human)	1	PLCB2
Huntington disease - Homo sapiens (human)	beta-Alanine metabolism - Homo sapiens (human)	0
Huntington disease - Homo sapiens (human)	mTOR signaling pathway - Homo sapiens (human)	0
Huntington disease - Homo sapiens (human)	serine and threonine metabolism - Homo sapiens (human)	0
Huntington disease - Homo sapiens (human)	ABC transporters - Homo sapiens (human)	0
Huntington disease - Homo sapiens (human)	Acute myeloid leukemia - Homo sapiens (human)	0
Huntington disease - Homo sapiens (human)	Adipocytokine signaling pathway - Homo sapiens (human)	0
Huntington disease - Homo sapiens (human)	Aldosterone synthesis and secretion - Homo sapiens (human)	1	PLCB2
Huntington disease - Homo sapiens (human)	Aldosterone-regulated sodium reabsorption - Homo sapiens (human)	0
Huntington disease - Homo sapiens (human)	Arachidonic acid metabolism - Homo sapiens (human)	0
Huntington disease - Homo sapiens (human)	Autophagy - animal - Homo sapiens (human)	0
Huntington disease - Homo sapiens (human)	Biosynthesis of unsaturated fatty acids - Homo sapiens (human)	0
Huntington disease - Homo sapiens (human)	Cellular senescence - Homo sapiens (human)	0
Huntington disease - Homo sapiens (human)	Central carbon metabolism in cancer - Homo sapiens (human)	0
Huntington disease - Homo sapiens (human)	Choline metabolism in cancer - Homo sapiens (human)	0
Huntington disease - Homo sapiens (human)	Chronic myeloid leukemia - Homo sapiens (human)	0
Huntington disease - Homo sapiens (human)	Citrate cycle (TCA cycle) - Homo sapiens (human)	0
Huntington disease - Homo sapiens (human)	Colorectal cancer - Homo sapiens (human)	0
Huntington disease - Homo sapiens (human)	Cortisol synthesis and secretion - Homo sapiens (human)	1	PLCB2
Huntington disease - Homo sapiens (human)	Cushing syndrome - Homo sapiens (human)	1	PLCB2
Huntington disease - Homo sapiens (human)	Cysteine and methionine metabolism - Homo sapiens (human)	0
Huntington disease - Homo sapiens (human)	Drug metabolism - other enzymes - Homo sapiens (human)	0
Huntington disease - Homo sapiens (human)	Endocrine and other factor-regulated calcium reabsorption - Homo sapiens (human)	1	PLCB2
Huntington disease - Homo sapiens (human)	Endometrial cancer - Homo sapiens (human)	0
Huntington disease - Homo sapiens (human)	ErbB signaling pathway - Homo sapiens (human)	0
Huntington disease - Homo sapiens (human)	Fatty acid elongation - Homo sapiens (human)	0
Huntington disease - Homo sapiens (human)	Fructose and mannose metabolism - Homo sapiens (human)	0
Huntington disease - Homo sapiens (human)	GABAergic synapse - Homo sapiens (human)	0
Huntington disease - Homo sapiens (human)	Gastric acid secretion - Homo sapiens (human)	1	PLCB2
Huntington disease - Homo sapiens (human)	Gastric cancer - Homo sapiens (human)	0
Huntington disease - Homo sapiens (human)	Glioma - Homo sapiens (human)	0
Huntington disease - Homo sapiens (human)	Glutathione metabolism - Homo sapiens (human)	0
Huntington disease - Homo sapiens (human)	Glycosaminoglycan biosynthesis - chondroitin sulfate / dermatan sulfate - Homo sapiens (human)	0
Huntington disease - Homo sapiens (human)	Hepatitis C - Homo sapiens (human)	0
Huntington disease - Homo sapiens (human)	Hepatocellular carcinoma - Homo sapiens (human)	0
Huntington disease - Homo sapiens (human)	Homologous recombination - Homo sapiens (human)	1	SEM1
Huntington disease - Homo sapiens (human)	Human T-cell leukemia virus 1 infection - Homo sapiens (human)	0
Huntington disease - Homo sapiens (human)	Insulin secretion - Homo sapiens (human)	1	PLCB2
Huntington disease - Homo sapiens (human)	Leishmaniasis - Homo sapiens (human)	0
Huntington disease - Homo sapiens (human)	Long-term depression - Homo sapiens (human)	1	PLCB2
Huntington disease - Homo sapiens (human)	Long-term potentiation - Homo sapiens (human)	1	PLCB2
Huntington disease - Homo sapiens (human)	Lysine degradation - Homo sapiens (human)	0
Huntington disease - Homo sapiens (human)	MAPK signaling pathway - Homo sapiens (human)	0
Huntington disease - Homo sapiens (human)	Malaria - Homo sapiens (human)	0
Huntington disease - Homo sapiens (human)	Measles - Homo sapiens (human)	0
Huntington disease - Homo sapiens (human)	Melanogenesis - Homo sapiens (human)	1	PLCB2
Huntington disease - Homo sapiens (human)	Melanoma - Homo sapiens (human)	0
Huntington disease - Homo sapiens (human)	Metabolism of xenobiotics by cytochrome P450 - Homo sapiens (human)	0
Huntington disease - Homo sapiens (human)	Necroptosis - Homo sapiens (human)	0
Huntington disease - Homo sapiens (human)	Non-small cell lung cancer - Homo sapiens (human)	0
Huntington disease - Homo sapiens (human)	Notch signaling pathway - Homo sapiens (human)	0
Huntington disease - Homo sapiens (human)	Olfactory transduction - Homo sapiens (human)	0
Huntington disease - Homo sapiens (human)	Oocyte meiosis - Homo sapiens (human)	0
Huntington disease - Homo sapiens (human)	PD-L1 expression and PD-1 checkpoint pathway in cancer - Homo sapiens (human)	0
Huntington disease - Homo sapiens (human)	Pancreatic cancer - Homo sapiens (human)	0
Huntington disease - Homo sapiens (human)	Parathyroid hormone synthesis	1	PLCB2
Huntington disease - Homo sapiens (human)	Phenylalanine metabolism - Homo sapiens (human)	0
Huntington disease - Homo sapiens (human)	Progesterone-mediated oocyte maturation - Homo sapiens (human)	0
Huntington disease - Homo sapiens (human)	Prolactin signaling pathway - Homo sapiens (human)	0
Huntington disease - Homo sapiens (human)	Proteasome - Homo sapiens (human)	1	SEM1
Huntington disease - Homo sapiens (human)	Proximal tubule bicarbonate reclamation - Homo sapiens (human)	0
Huntington disease - Homo sapiens (human)	Purine metabolism - Homo sapiens (human)	0
Huntington disease - Homo sapiens (human)	RNA transport - Homo sapiens (human)	0
Huntington disease - Homo sapiens (human)	Regulation of lipolysis in adipocytes - Homo sapiens (human)	0
Huntington disease - Homo sapiens (human)	Rheumatoid arthritis - Homo sapiens (human)	0
Huntington disease - Homo sapiens (human)	Ribosome biogenesis in eukaryotes - Homo sapiens (human)	0
Huntington disease - Homo sapiens (human)	Salivary secretion - Homo sapiens (human)	1	PLCB2
Huntington disease - Homo sapiens (human)	Signaling pathways regulating pluripotency of stem cells - Homo sapiens (human)	0
Huntington disease - Homo sapiens (human)	Small cell lung cancer - Homo sapiens (human)	0
Huntington disease - Homo sapiens (human)	Staphylococcus aureus infection - Homo sapiens (human)	0
Huntington disease - Homo sapiens (human)	Sulfur metabolism - Homo sapiens (human)	0
Huntington disease - Homo sapiens (human)	TNF signaling pathway - Homo sapiens (human)	0
Huntington disease - Homo sapiens (human)	Taurine and hypotaurine metabolism - Homo sapiens (human)	0
Huntington disease - Homo sapiens (human)	Th1 and Th2 cell differentiation - Homo sapiens (human)	0
Huntington disease - Homo sapiens (human)	Thyroid hormone synthesis - Homo sapiens (human)	1	PLCB2
Huntington disease - Homo sapiens (human)	Toll-like receptor signaling pathway - Homo sapiens (human)	0
Huntington disease - Homo sapiens (human)	Toxoplasmosis - Homo sapiens (human)	0
Huntington disease - Homo sapiens (human)	Transcriptional misregulation in cancer - Homo sapiens (human)	0
Huntington disease - Homo sapiens (human)	Type II diabetes mellitus - Homo sapiens (human)	0
Huntington disease - Homo sapiens (human)	Tyrosine metabolism - Homo sapiens (human)	0
Huntington disease - Homo sapiens (human)	Ubiquitin mediated proteolysis - Homo sapiens (human)	0
Huntington disease - Homo sapiens (human)	VEGF signaling pathway - Homo sapiens (human)	0
Pathways of neurodegeneration - multiple diseases - Homo sapiens (human)	Amyotrophic lateral sclerosis - Homo sapiens (human)	18	ATP5F1D, NDUFA3, COX6B1, NDUFB8, ATP5F1E, COX5B, UQCRQ, NDUFB10, UQCR10, NDUFA9, ATP5PO, SEM1, COX6A1, NDUFB2, UQCR11, NDUFA11, COX8A, CAT
Pathways of neurodegeneration - multiple diseases - Homo sapiens (human)	Prion disease - Homo sapiens (human)	17	ATP5F1D, NDUFA3, COX6B1, NDUFB8, ATP5F1E, COX5B, UQCRQ, NDUFB10, UQCR10, NDUFA9, ATP5PO, SEM1, COX6A1, NDUFB2, UQCR11, NDUFA11, COX8A
Pathways of neurodegeneration - multiple diseases - Homo sapiens (human)	Thermogenesis - Homo sapiens (human)	16	ATP5F1D, NDUFA3, COX6B1, NDUFB8, ATP5F1E, COX5B, UQCRQ, NDUFB10, UQCR10, NDUFA9, ATP5PO, COX6A1, NDUFB2, UQCR11, NDUFA11, COX8A
Pathways of neurodegeneration - multiple diseases - Homo sapiens (human)	Oxidative phosphorylation - Homo sapiens (human)	16	ATP5F1D, NDUFA3, COX6B1, NDUFB8, ATP5F1E, COX5B, UQCRQ, NDUFB10, UQCR10, NDUFA9, ATP5PO, COX6A1, NDUFB2, UQCR11, NDUFA11, COX8A
Pathways of neurodegeneration - multiple diseases - Homo sapiens (human)	PI3K-Akt signaling pathway - Homo sapiens (human)	0
Pathways of neurodegeneration - multiple diseases - Homo sapiens (human)	Parkinson disease - Homo sapiens (human)	17	ATP5F1D, NDUFA3, COX6B1, NDUFB8, ATP5F1E, COX5B, UQCRQ, NDUFB10, UQCR10, NDUFA9, ATP5PO, SEM1, COX6A1, NDUFB2, UQCR11, NDUFA11, COX8A
Pathways of neurodegeneration - multiple diseases - Homo sapiens (human)	Platelet activation - Homo sapiens (human)	1	PLCB2
Pathways of neurodegeneration - multiple diseases - Homo sapiens (human)	Non-alcoholic fatty liver disease - Homo sapiens (human)	13	NDUFA3, COX6B1, NDUFB8, COX5B, UQCRQ, NDUFB10, UQCR10, NDUFA9, COX6A1, NDUFB2, UQCR11, NDUFA11, COX8A
Pathways of neurodegeneration - multiple diseases - Homo sapiens (human)	Protein digestion and absorption - Homo sapiens (human)	0
Pathways of neurodegeneration - multiple diseases - Homo sapiens (human)	Proteoglycans in cancer - Homo sapiens (human)	0
Pathways of neurodegeneration - multiple diseases - Homo sapiens (human)	Human papillomavirus infection - Homo sapiens (human)	0
Pathways of neurodegeneration - multiple diseases - Homo sapiens (human)	Pathways in cancer - Homo sapiens (human)	1	PLCB2
Pathways of neurodegeneration - multiple diseases - Homo sapiens (human)	Focal adhesion - Homo sapiens (human)	0
Pathways of neurodegeneration - multiple diseases - Homo sapiens (human)	Relaxin signaling pathway - Homo sapiens (human)	1	PLCB2
Pathways of neurodegeneration - multiple diseases - Homo sapiens (human)	AGE-RAGE signaling pathway in diabetic complications - Homo sapiens (human)	1	PLCB2
Pathways of neurodegeneration - multiple diseases - Homo sapiens (human)	Cardiac muscle contraction - Homo sapiens (human)	8	ATP2A3, COX6B1, COX5B, UQCRQ, UQCR10, COX6A1, UQCR11, COX8A
Pathways of neurodegeneration - multiple diseases - Homo sapiens (human)	ECM-receptor interaction - Homo sapiens (human)	0
Pathways of neurodegeneration - multiple diseases - Homo sapiens (human)	Amoebiasis - Homo sapiens (human)	1	PLCB2
Pathways of neurodegeneration - multiple diseases - Homo sapiens (human)	Pathogenic Escherichia coli infection - Homo sapiens (human)	0
Pathways of neurodegeneration - multiple diseases - Homo sapiens (human)	Retrograde endocannabinoid signaling - Homo sapiens (human)	7	PLCB2, NDUFA3, NDUFB8, NDUFB10, NDUFA9, NDUFB2, NDUFA11
Pathways of neurodegeneration - multiple diseases - Homo sapiens (human)	Shigellosis - Homo sapiens (human)	1	PLCB2
Pathways of neurodegeneration - multiple diseases - Homo sapiens (human)	Human immunodeficiency virus 1 infection - Homo sapiens (human)	0
Pathways of neurodegeneration - multiple diseases - Homo sapiens (human)	Natural killer cell mediated cytotoxicity - Homo sapiens (human)	0
Pathways of neurodegeneration - multiple diseases - Homo sapiens (human)	Phospholipase D signaling pathway - Homo sapiens (human)	1	PLCB2
Pathways of neurodegeneration - multiple diseases - Homo sapiens (human)	Rap1 signaling pathway - Homo sapiens (human)	1	PLCB2
Pathways of neurodegeneration - multiple diseases - Homo sapiens (human)	Regulation of actin cytoskeleton - Homo sapiens (human)	0
Pathways of neurodegeneration - multiple diseases - Homo sapiens (human)	Adrenergic signaling in cardiomyocytes - Homo sapiens (human)	2	PLCB2, ATP2A3
Pathways of neurodegeneration - multiple diseases - Homo sapiens (human)	Arrhythmogenic right ventricular cardiomyopathy - Homo sapiens (human)	1	ATP2A3
Pathways of neurodegeneration - multiple diseases - Homo sapiens (human)	Calcium signaling pathway - Homo sapiens (human)	2	PLCB2, ATP2A3
Pathways of neurodegeneration - multiple diseases - Homo sapiens (human)	Chemokine signaling pathway - Homo sapiens (human)	1	PLCB2
Pathways of neurodegeneration - multiple diseases - Homo sapiens (human)	Cytokine-cytokine receptor interaction - Homo sapiens (human)	0
Pathways of neurodegeneration - multiple diseases - Homo sapiens (human)	Dilated cardiomyopathy - Homo sapiens (human)	1	ATP2A3
Pathways of neurodegeneration - multiple diseases - Homo sapiens (human)	Human cytomegalovirus infection - Homo sapiens (human)	1	PLCB2
Pathways of neurodegeneration - multiple diseases - Homo sapiens (human)	Hypertrophic cardiomyopathy - Homo sapiens (human)	1	ATP2A3
Pathways of neurodegeneration - multiple diseases - Homo sapiens (human)	NOD-like receptor signaling pathway - Homo sapiens (human)	1	PLCB2
Pathways of neurodegeneration - multiple diseases - Homo sapiens (human)	Neuroactive ligand-receptor interaction - Homo sapiens (human)	0
Pathways of neurodegeneration - multiple diseases - Homo sapiens (human)	Neutrophil extracellular trap formation - Homo sapiens (human)	1	PLCB2
Pathways of neurodegeneration - multiple diseases - Homo sapiens (human)	Spinocerebellar ataxia - Homo sapiens (human)	3	PLCB2, ATP2A3, SEM1
Pathways of neurodegeneration - multiple diseases - Homo sapiens (human)	Yersinia infection - Homo sapiens (human)	0
Pathways of neurodegeneration - multiple diseases - Homo sapiens (human)	cGMP-PKG signaling pathway - Homo sapiens (human)	2	PLCB2, ATP2A3
Pathways of neurodegeneration - multiple diseases - Homo sapiens (human)	Apoptosis - Homo sapiens (human)	0
Pathways of neurodegeneration - multiple diseases - Homo sapiens (human)	Axon guidance - Homo sapiens (human)	0
Pathways of neurodegeneration - multiple diseases - Homo sapiens (human)	Bacterial invasion of epithelial cells - Homo sapiens (human)	0
Pathways of neurodegeneration - multiple diseases - Homo sapiens (human)	Bile secretion - Homo sapiens (human)	0
Pathways of neurodegeneration - multiple diseases - Homo sapiens (human)	Butanoate metabolism - Homo sapiens (human)	0
Pathways of neurodegeneration - multiple diseases - Homo sapiens (human)	Cholinergic synapse - Homo sapiens (human)	1	PLCB2
Pathways of neurodegeneration - multiple diseases - Homo sapiens (human)	Epstein-Barr virus infection - Homo sapiens (human)	1	SEM1
Pathways of neurodegeneration - multiple diseases - Homo sapiens (human)	Estrogen signaling pathway - Homo sapiens (human)	1	PLCB2
Pathways of neurodegeneration - multiple diseases - Homo sapiens (human)	Fc epsilon RI signaling pathway - Homo sapiens (human)	0
Pathways of neurodegeneration - multiple diseases - Homo sapiens (human)	FoxO signaling pathway - Homo sapiens (human)	1	CAT
Pathways of neurodegeneration - multiple diseases - Homo sapiens (human)	Herpes simplex virus 1 infection - Homo sapiens (human)	0
Pathways of neurodegeneration - multiple diseases - Homo sapiens (human)	Kaposi sarcoma-associated herpesvirus infection - Homo sapiens (human)	0
Pathways of neurodegeneration - multiple diseases - Homo sapiens (human)	Leukocyte transendothelial migration - Homo sapiens (human)	0
Pathways of neurodegeneration - multiple diseases - Homo sapiens (human)	MicroRNAs in cancer - Homo sapiens (human)	0
Pathways of neurodegeneration - multiple diseases - Homo sapiens (human)	NF-kappa B signaling pathway - Homo sapiens (human)	0
Pathways of neurodegeneration - multiple diseases - Homo sapiens (human)	Osteoclast differentiation - Homo sapiens (human)	0
Pathways of neurodegeneration - multiple diseases - Homo sapiens (human)	PPAR signaling pathway - Homo sapiens (human)	0
Pathways of neurodegeneration - multiple diseases - Homo sapiens (human)	Pyruvate metabolism - Homo sapiens (human)	0
Pathways of neurodegeneration - multiple diseases - Homo sapiens (human)	Salmonella infection - Homo sapiens (human)	0
Pathways of neurodegeneration - multiple diseases - Homo sapiens (human)	Thyroid hormone signaling pathway - Homo sapiens (human)	2	PLCB2, ATP2A3
Pathways of neurodegeneration - multiple diseases - Homo sapiens (human)	Vascular smooth muscle contraction - Homo sapiens (human)	1	PLCB2
Pathways of neurodegeneration - multiple diseases - Homo sapiens (human)	cAMP signaling pathway - Homo sapiens (human)	1	ATP2A3
Pathways of neurodegeneration - multiple diseases - Homo sapiens (human)	Apelin signaling pathway - Homo sapiens (human)	1	PLCB2
Pathways of neurodegeneration - multiple diseases - Homo sapiens (human)	Cell adhesion molecules - Homo sapiens (human)	0
Pathways of neurodegeneration - multiple diseases - Homo sapiens (human)	Complement and coagulation cascades - Homo sapiens (human)	0
Pathways of neurodegeneration - multiple diseases - Homo sapiens (human)	Cytosolic DNA-sensing pathway - Homo sapiens (human)	0
Pathways of neurodegeneration - multiple diseases - Homo sapiens (human)	Fc gamma R-mediated phagocytosis - Homo sapiens (human)	0
Pathways of neurodegeneration - multiple diseases - Homo sapiens (human)	Fluid shear stress and atherosclerosis - Homo sapiens (human)	0
Pathways of neurodegeneration - multiple diseases - Homo sapiens (human)	Glyoxylate and dicarboxylate metabolism - Homo sapiens (human)	1	CAT
Pathways of neurodegeneration - multiple diseases - Homo sapiens (human)	GnRH signaling pathway - Homo sapiens (human)	1	PLCB2
Pathways of neurodegeneration - multiple diseases - Homo sapiens (human)	Hematopoietic cell lineage - Homo sapiens (human)	0
Pathways of neurodegeneration - multiple diseases - Homo sapiens (human)	Inositol phosphate metabolism - Homo sapiens (human)	1	PLCB2
Pathways of neurodegeneration - multiple diseases - Homo sapiens (human)	Insulin resistance - Homo sapiens (human)	0
Pathways of neurodegeneration - multiple diseases - Homo sapiens (human)	JAK-STAT signaling pathway - Homo sapiens (human)	0
Pathways of neurodegeneration - multiple diseases - Homo sapiens (human)	Lipid and atherosclerosis - Homo sapiens (human)	1	PLCB2
Pathways of neurodegeneration - multiple diseases - Homo sapiens (human)	Neurotrophin signaling pathway - Homo sapiens (human)	0
Pathways of neurodegeneration - multiple diseases - Homo sapiens (human)	Oxytocin signaling pathway - Homo sapiens (human)	1	PLCB2
Pathways of neurodegeneration - multiple diseases - Homo sapiens (human)	Pancreatic secretion - Homo sapiens (human)	2	PLCB2, ATP2A3
Pathways of neurodegeneration - multiple diseases - Homo sapiens (human)	Peroxisome - Homo sapiens (human)	1	CAT
Pathways of neurodegeneration - multiple diseases - Homo sapiens (human)	Phagosome - Homo sapiens (human)	0
Pathways of neurodegeneration - multiple diseases - Homo sapiens (human)	Prostate cancer - Homo sapiens (human)	0
Pathways of neurodegeneration - multiple diseases - Homo sapiens (human)	RNA polymerase - Homo sapiens (human)	0
Pathways of neurodegeneration - multiple diseases - Homo sapiens (human)	Serotonergic synapse - Homo sapiens (human)	1	PLCB2
Pathways of neurodegeneration - multiple diseases - Homo sapiens (human)	T cell receptor signaling pathway - Homo sapiens (human)	0
Pathways of neurodegeneration - multiple diseases - Homo sapiens (human)	Tight junction - Homo sapiens (human)	0
Pathways of neurodegeneration - multiple diseases - Homo sapiens (human)	Tuberculosis - Homo sapiens (human)	0
Pathways of neurodegeneration - multiple diseases - Homo sapiens (human)	Valine	0
Pathways of neurodegeneration - multiple diseases - Homo sapiens (human)	leucine and isoleucine degradation - Homo sapiens (human)	0
Pathways of neurodegeneration - multiple diseases - Homo sapiens (human)	secretion and action - Homo sapiens (human)	1	PLCB2
Pathways of neurodegeneration - multiple diseases - Homo sapiens (human)	AMPK signaling pathway - Homo sapiens (human)	0
Pathways of neurodegeneration - multiple diseases - Homo sapiens (human)	African trypanosomiasis - Homo sapiens (human)	1	PLCB2
Pathways of neurodegeneration - multiple diseases - Homo sapiens (human)	Alcoholism - Homo sapiens (human)	0
Pathways of neurodegeneration - multiple diseases - Homo sapiens (human)	B cell receptor signaling pathway - Homo sapiens (human)	0
Pathways of neurodegeneration - multiple diseases - Homo sapiens (human)	Bladder cancer - Homo sapiens (human)	0
Pathways of neurodegeneration - multiple diseases - Homo sapiens (human)	Breast cancer - Homo sapiens (human)	0
Pathways of neurodegeneration - multiple diseases - Homo sapiens (human)	C-type lectin receptor signaling pathway - Homo sapiens (human)	0
Pathways of neurodegeneration - multiple diseases - Homo sapiens (human)	Carbohydrate digestion and absorption - Homo sapiens (human)	1	PLCB2
Pathways of neurodegeneration - multiple diseases - Homo sapiens (human)	Chagas disease - Homo sapiens (human)	1	PLCB2
Pathways of neurodegeneration - multiple diseases - Homo sapiens (human)	Chemical carcinogenesis - Homo sapiens (human)	0
Pathways of neurodegeneration - multiple diseases - Homo sapiens (human)	Circadian entrainment - Homo sapiens (human)	1	PLCB2
Pathways of neurodegeneration - multiple diseases - Homo sapiens (human)	Dopaminergic synapse - Homo sapiens (human)	1	PLCB2
Pathways of neurodegeneration - multiple diseases - Homo sapiens (human)	Drug metabolism - cytochrome P450 - Homo sapiens (human)	0
Pathways of neurodegeneration - multiple diseases - Homo sapiens (human)	Endocytosis - Homo sapiens (human)	0
Pathways of neurodegeneration - multiple diseases - Homo sapiens (human)	Fatty acid degradation - Homo sapiens (human)	0
Pathways of neurodegeneration - multiple diseases - Homo sapiens (human)	Gap junction - Homo sapiens (human)	1	PLCB2
Pathways of neurodegeneration - multiple diseases - Homo sapiens (human)	Glucagon signaling pathway - Homo sapiens (human)	1	PLCB2
Pathways of neurodegeneration - multiple diseases - Homo sapiens (human)	Glutamatergic synapse - Homo sapiens (human)	1	PLCB2
Pathways of neurodegeneration - multiple diseases - Homo sapiens (human)	Glycine	0
Pathways of neurodegeneration - multiple diseases - Homo sapiens (human)	Glycolysis / Gluconeogenesis - Homo sapiens (human)	0
Pathways of neurodegeneration - multiple diseases - Homo sapiens (human)	GnRH secretion - Homo sapiens (human)	1	PLCB2
Pathways of neurodegeneration - multiple diseases - Homo sapiens (human)	Growth hormone synthesis	1	PLCB2
Pathways of neurodegeneration - multiple diseases - Homo sapiens (human)	HIF-1 signaling pathway - Homo sapiens (human)	0
Pathways of neurodegeneration - multiple diseases - Homo sapiens (human)	Hepatitis B - Homo sapiens (human)	0
Pathways of neurodegeneration - multiple diseases - Homo sapiens (human)	Hippo signaling pathway - multiple species - Homo sapiens (human)	0
Pathways of neurodegeneration - multiple diseases - Homo sapiens (human)	Inflammatory mediator regulation of TRP channels - Homo sapiens (human)	1	PLCB2
Pathways of neurodegeneration - multiple diseases - Homo sapiens (human)	Influenza A - Homo sapiens (human)	0
Pathways of neurodegeneration - multiple diseases - Homo sapiens (human)	Insulin signaling pathway - Homo sapiens (human)	0
Pathways of neurodegeneration - multiple diseases - Homo sapiens (human)	Intestinal immune network for IgA production - Homo sapiens (human)	0
Pathways of neurodegeneration - multiple diseases - Homo sapiens (human)	Longevity regulating pathway - Homo sapiens (human)	1	CAT
Pathways of neurodegeneration - multiple diseases - Homo sapiens (human)	Longevity regulating pathway - multiple species - Homo sapiens (human)	1	CAT
Pathways of neurodegeneration - multiple diseases - Homo sapiens (human)	Mineral absorption - Homo sapiens (human)	0
Pathways of neurodegeneration - multiple diseases - Homo sapiens (human)	Mitophagy - animal - Homo sapiens (human)	0
Pathways of neurodegeneration - multiple diseases - Homo sapiens (human)	Morphine addiction - Homo sapiens (human)	0
Pathways of neurodegeneration - multiple diseases - Homo sapiens (human)	One carbon pool by folate - Homo sapiens (human)	0
Pathways of neurodegeneration - multiple diseases - Homo sapiens (human)	Pentose and glucuronate interconversions - Homo sapiens (human)	0
Pathways of neurodegeneration - multiple diseases - Homo sapiens (human)	Phosphatidylinositol signaling system - Homo sapiens (human)	1	PLCB2
Pathways of neurodegeneration - multiple diseases - Homo sapiens (human)	Porphyrin and chlorophyll metabolism - Homo sapiens (human)	0
Pathways of neurodegeneration - multiple diseases - Homo sapiens (human)	Primary bile acid biosynthesis - Homo sapiens (human)	0
Pathways of neurodegeneration - multiple diseases - Homo sapiens (human)	Propanoate metabolism - Homo sapiens (human)	0
Pathways of neurodegeneration - multiple diseases - Homo sapiens (human)	RIG-I-like receptor signaling pathway - Homo sapiens (human)	0
Pathways of neurodegeneration - multiple diseases - Homo sapiens (human)	Ras signaling pathway - Homo sapiens (human)	0
Pathways of neurodegeneration - multiple diseases - Homo sapiens (human)	Renal cell carcinoma - Homo sapiens (human)	0
Pathways of neurodegeneration - multiple diseases - Homo sapiens (human)	Renin secretion - Homo sapiens (human)	1	PLCB2
Pathways of neurodegeneration - multiple diseases - Homo sapiens (human)	Retinol metabolism - Homo sapiens (human)	0
Pathways of neurodegeneration - multiple diseases - Homo sapiens (human)	Sphingolipid signaling pathway - Homo sapiens (human)	1	PLCB2
Pathways of neurodegeneration - multiple diseases - Homo sapiens (human)	TGF-beta signaling pathway - Homo sapiens (human)	0
Pathways of neurodegeneration - multiple diseases - Homo sapiens (human)	Taste transduction - Homo sapiens (human)	1	PLCB2
Pathways of neurodegeneration - multiple diseases - Homo sapiens (human)	Tryptophan metabolism - Homo sapiens (human)	1	CAT
Pathways of neurodegeneration - multiple diseases - Homo sapiens (human)	Vasopressin-regulated water reabsorption - Homo sapiens (human)	0
Pathways of neurodegeneration - multiple diseases - Homo sapiens (human)	Viral carcinogenesis - Homo sapiens (human)	0
Pathways of neurodegeneration - multiple diseases - Homo sapiens (human)	Viral protein interaction with cytokine and cytokine receptor - Homo sapiens (human)	0
Pathways of neurodegeneration - multiple diseases - Homo sapiens (human)	Wnt signaling pathway - Homo sapiens (human)	1	PLCB2
Pathways of neurodegeneration - multiple diseases - Homo sapiens (human)	beta-Alanine metabolism - Homo sapiens (human)	0
Pathways of neurodegeneration - multiple diseases - Homo sapiens (human)	mTOR signaling pathway - Homo sapiens (human)	0
Pathways of neurodegeneration - multiple diseases - Homo sapiens (human)	serine and threonine metabolism - Homo sapiens (human)	0
Pathways of neurodegeneration - multiple diseases - Homo sapiens (human)	ABC transporters - Homo sapiens (human)	0
Pathways of neurodegeneration - multiple diseases - Homo sapiens (human)	Acute myeloid leukemia - Homo sapiens (human)	0
Pathways of neurodegeneration - multiple diseases - Homo sapiens (human)	Adipocytokine signaling pathway - Homo sapiens (human)	0
Pathways of neurodegeneration - multiple diseases - Homo sapiens (human)	Aldosterone synthesis and secretion - Homo sapiens (human)	1	PLCB2
Pathways of neurodegeneration - multiple diseases - Homo sapiens (human)	Aldosterone-regulated sodium reabsorption - Homo sapiens (human)	0
Pathways of neurodegeneration - multiple diseases - Homo sapiens (human)	Arachidonic acid metabolism - Homo sapiens (human)	0
Pathways of neurodegeneration - multiple diseases - Homo sapiens (human)	Autophagy - animal - Homo sapiens (human)	0
Pathways of neurodegeneration - multiple diseases - Homo sapiens (human)	Biosynthesis of unsaturated fatty acids - Homo sapiens (human)	0
Pathways of neurodegeneration - multiple diseases - Homo sapiens (human)	Cellular senescence - Homo sapiens (human)	0
Pathways of neurodegeneration - multiple diseases - Homo sapiens (human)	Central carbon metabolism in cancer - Homo sapiens (human)	0
Pathways of neurodegeneration - multiple diseases - Homo sapiens (human)	Choline metabolism in cancer - Homo sapiens (human)	0
Pathways of neurodegeneration - multiple diseases - Homo sapiens (human)	Chronic myeloid leukemia - Homo sapiens (human)	0
Pathways of neurodegeneration - multiple diseases - Homo sapiens (human)	Citrate cycle (TCA cycle) - Homo sapiens (human)	0
Pathways of neurodegeneration - multiple diseases - Homo sapiens (human)	Colorectal cancer - Homo sapiens (human)	0
Pathways of neurodegeneration - multiple diseases - Homo sapiens (human)	Cortisol synthesis and secretion - Homo sapiens (human)	1	PLCB2
Pathways of neurodegeneration - multiple diseases - Homo sapiens (human)	Cushing syndrome - Homo sapiens (human)	1	PLCB2
Pathways of neurodegeneration - multiple diseases - Homo sapiens (human)	Cysteine and methionine metabolism - Homo sapiens (human)	0
Pathways of neurodegeneration - multiple diseases - Homo sapiens (human)	Drug metabolism - other enzymes - Homo sapiens (human)	0
Pathways of neurodegeneration - multiple diseases - Homo sapiens (human)	Endocrine and other factor-regulated calcium reabsorption - Homo sapiens (human)	1	PLCB2
Pathways of neurodegeneration - multiple diseases - Homo sapiens (human)	Endometrial cancer - Homo sapiens (human)	0
Pathways of neurodegeneration - multiple diseases - Homo sapiens (human)	ErbB signaling pathway - Homo sapiens (human)	0
Pathways of neurodegeneration - multiple diseases - Homo sapiens (human)	Fatty acid elongation - Homo sapiens (human)	0
Pathways of neurodegeneration - multiple diseases - Homo sapiens (human)	Fructose and mannose metabolism - Homo sapiens (human)	0
Pathways of neurodegeneration - multiple diseases - Homo sapiens (human)	GABAergic synapse - Homo sapiens (human)	0
Pathways of neurodegeneration - multiple diseases - Homo sapiens (human)	Gastric acid secretion - Homo sapiens (human)	1	PLCB2
Pathways of neurodegeneration - multiple diseases - Homo sapiens (human)	Gastric cancer - Homo sapiens (human)	0
Pathways of neurodegeneration - multiple diseases - Homo sapiens (human)	Glioma - Homo sapiens (human)	0
Pathways of neurodegeneration - multiple diseases - Homo sapiens (human)	Glutathione metabolism - Homo sapiens (human)	0
Pathways of neurodegeneration - multiple diseases - Homo sapiens (human)	Glycosaminoglycan biosynthesis - chondroitin sulfate / dermatan sulfate - Homo sapiens (human)	0
Pathways of neurodegeneration - multiple diseases - Homo sapiens (human)	Hepatitis C - Homo sapiens (human)	0
Pathways of neurodegeneration - multiple diseases - Homo sapiens (human)	Hepatocellular carcinoma - Homo sapiens (human)	0
Pathways of neurodegeneration - multiple diseases - Homo sapiens (human)	Homologous recombination - Homo sapiens (human)	1	SEM1
Pathways of neurodegeneration - multiple diseases - Homo sapiens (human)	Human T-cell leukemia virus 1 infection - Homo sapiens (human)	0
Pathways of neurodegeneration - multiple diseases - Homo sapiens (human)	Insulin secretion - Homo sapiens (human)	1	PLCB2
Pathways of neurodegeneration - multiple diseases - Homo sapiens (human)	Leishmaniasis - Homo sapiens (human)	0
Pathways of neurodegeneration - multiple diseases - Homo sapiens (human)	Long-term depression - Homo sapiens (human)	1	PLCB2
Pathways of neurodegeneration - multiple diseases - Homo sapiens (human)	Long-term potentiation - Homo sapiens (human)	1	PLCB2
Pathways of neurodegeneration - multiple diseases - Homo sapiens (human)	Lysine degradation - Homo sapiens (human)	0
Pathways of neurodegeneration - multiple diseases - Homo sapiens (human)	MAPK signaling pathway - Homo sapiens (human)	0
Pathways of neurodegeneration - multiple diseases - Homo sapiens (human)	Malaria - Homo sapiens (human)	0
Pathways of neurodegeneration - multiple diseases - Homo sapiens (human)	Measles - Homo sapiens (human)	0
Pathways of neurodegeneration - multiple diseases - Homo sapiens (human)	Melanogenesis - Homo sapiens (human)	1	PLCB2
Pathways of neurodegeneration - multiple diseases - Homo sapiens (human)	Melanoma - Homo sapiens (human)	0
Pathways of neurodegeneration - multiple diseases - Homo sapiens (human)	Metabolism of xenobiotics by cytochrome P450 - Homo sapiens (human)	0
Pathways of neurodegeneration - multiple diseases - Homo sapiens (human)	Necroptosis - Homo sapiens (human)	0
Pathways of neurodegeneration - multiple diseases - Homo sapiens (human)	Non-small cell lung cancer - Homo sapiens (human)	0
Pathways of neurodegeneration - multiple diseases - Homo sapiens (human)	Notch signaling pathway - Homo sapiens (human)	0
Pathways of neurodegeneration - multiple diseases - Homo sapiens (human)	Olfactory transduction - Homo sapiens (human)	0
Pathways of neurodegeneration - multiple diseases - Homo sapiens (human)	Oocyte meiosis - Homo sapiens (human)	0
Pathways of neurodegeneration - multiple diseases - Homo sapiens (human)	PD-L1 expression and PD-1 checkpoint pathway in cancer - Homo sapiens (human)	0
Pathways of neurodegeneration - multiple diseases - Homo sapiens (human)	Pancreatic cancer - Homo sapiens (human)	0
Pathways of neurodegeneration - multiple diseases - Homo sapiens (human)	Parathyroid hormone synthesis	1	PLCB2
Pathways of neurodegeneration - multiple diseases - Homo sapiens (human)	Phenylalanine metabolism - Homo sapiens (human)	0
Pathways of neurodegeneration - multiple diseases - Homo sapiens (human)	Progesterone-mediated oocyte maturation - Homo sapiens (human)	0
Pathways of neurodegeneration - multiple diseases - Homo sapiens (human)	Prolactin signaling pathway - Homo sapiens (human)	0
Pathways of neurodegeneration - multiple diseases - Homo sapiens (human)	Proteasome - Homo sapiens (human)	1	SEM1
Pathways of neurodegeneration - multiple diseases - Homo sapiens (human)	Proximal tubule bicarbonate reclamation - Homo sapiens (human)	0
Pathways of neurodegeneration - multiple diseases - Homo sapiens (human)	Purine metabolism - Homo sapiens (human)	0
Pathways of neurodegeneration - multiple diseases - Homo sapiens (human)	RNA transport - Homo sapiens (human)	0
Pathways of neurodegeneration - multiple diseases - Homo sapiens (human)	Regulation of lipolysis in adipocytes - Homo sapiens (human)	0
Pathways of neurodegeneration - multiple diseases - Homo sapiens (human)	Rheumatoid arthritis - Homo sapiens (human)	0
Pathways of neurodegeneration - multiple diseases - Homo sapiens (human)	Ribosome biogenesis in eukaryotes - Homo sapiens (human)	0
Pathways of neurodegeneration - multiple diseases - Homo sapiens (human)	Salivary secretion - Homo sapiens (human)	1	PLCB2
Pathways of neurodegeneration - multiple diseases - Homo sapiens (human)	Signaling pathways regulating pluripotency of stem cells - Homo sapiens (human)	0
Pathways of neurodegeneration - multiple diseases - Homo sapiens (human)	Small cell lung cancer - Homo sapiens (human)	0
Pathways of neurodegeneration - multiple diseases - Homo sapiens (human)	Staphylococcus aureus infection - Homo sapiens (human)	0
Pathways of neurodegeneration - multiple diseases - Homo sapiens (human)	Sulfur metabolism - Homo sapiens (human)	0
Pathways of neurodegeneration - multiple diseases - Homo sapiens (human)	TNF signaling pathway - Homo sapiens (human)	0
Pathways of neurodegeneration - multiple diseases - Homo sapiens (human)	Taurine and hypotaurine metabolism - Homo sapiens (human)	0
Pathways of neurodegeneration - multiple diseases - Homo sapiens (human)	Th1 and Th2 cell differentiation - Homo sapiens (human)	0
Pathways of neurodegeneration - multiple diseases - Homo sapiens (human)	Thyroid hormone synthesis - Homo sapiens (human)	1	PLCB2
Pathways of neurodegeneration - multiple diseases - Homo sapiens (human)	Toll-like receptor signaling pathway - Homo sapiens (human)	0
Pathways of neurodegeneration - multiple diseases - Homo sapiens (human)	Toxoplasmosis - Homo sapiens (human)	0
Pathways of neurodegeneration - multiple diseases - Homo sapiens (human)	Transcriptional misregulation in cancer - Homo sapiens (human)	0
Pathways of neurodegeneration - multiple diseases - Homo sapiens (human)	Type II diabetes mellitus - Homo sapiens (human)	0
Pathways of neurodegeneration - multiple diseases - Homo sapiens (human)	Tyrosine metabolism - Homo sapiens (human)	0
Pathways of neurodegeneration - multiple diseases - Homo sapiens (human)	Ubiquitin mediated proteolysis - Homo sapiens (human)	0
Pathways of neurodegeneration - multiple diseases - Homo sapiens (human)	VEGF signaling pathway - Homo sapiens (human)	0
Amyotrophic lateral sclerosis - Homo sapiens (human)	Prion disease - Homo sapiens (human)	17	ATP5F1D, NDUFA3, COX6B1, NDUFB8, ATP5F1E, COX5B, UQCRQ, NDUFB10, UQCR10, NDUFA9, ATP5PO, SEM1, COX6A1, NDUFB2, UQCR11, NDUFA11, COX8A
Amyotrophic lateral sclerosis - Homo sapiens (human)	Thermogenesis - Homo sapiens (human)	16	ATP5F1D, NDUFA3, COX6B1, NDUFB8, ATP5F1E, COX5B, UQCRQ, NDUFB10, UQCR10, NDUFA9, ATP5PO, COX6A1, NDUFB2, UQCR11, NDUFA11, COX8A
Amyotrophic lateral sclerosis - Homo sapiens (human)	Oxidative phosphorylation - Homo sapiens (human)	16	ATP5F1D, NDUFA3, COX6B1, NDUFB8, ATP5F1E, COX5B, UQCRQ, NDUFB10, UQCR10, NDUFA9, ATP5PO, COX6A1, NDUFB2, UQCR11, NDUFA11, COX8A
Amyotrophic lateral sclerosis - Homo sapiens (human)	PI3K-Akt signaling pathway - Homo sapiens (human)	0
Amyotrophic lateral sclerosis - Homo sapiens (human)	Parkinson disease - Homo sapiens (human)	17	ATP5F1D, NDUFA3, COX6B1, NDUFB8, ATP5F1E, COX5B, UQCRQ, NDUFB10, UQCR10, NDUFA9, ATP5PO, SEM1, COX6A1, NDUFB2, UQCR11, NDUFA11, COX8A
Amyotrophic lateral sclerosis - Homo sapiens (human)	Platelet activation - Homo sapiens (human)	0
Amyotrophic lateral sclerosis - Homo sapiens (human)	Non-alcoholic fatty liver disease - Homo sapiens (human)	13	NDUFA3, COX6B1, NDUFB8, COX5B, UQCRQ, NDUFB10, UQCR10, NDUFA9, COX6A1, NDUFB2, UQCR11, NDUFA11, COX8A
Amyotrophic lateral sclerosis - Homo sapiens (human)	Protein digestion and absorption - Homo sapiens (human)	0
Amyotrophic lateral sclerosis - Homo sapiens (human)	Proteoglycans in cancer - Homo sapiens (human)	0
Amyotrophic lateral sclerosis - Homo sapiens (human)	Human papillomavirus infection - Homo sapiens (human)	0
Amyotrophic lateral sclerosis - Homo sapiens (human)	Pathways in cancer - Homo sapiens (human)	0
Amyotrophic lateral sclerosis - Homo sapiens (human)	Focal adhesion - Homo sapiens (human)	0
Amyotrophic lateral sclerosis - Homo sapiens (human)	Relaxin signaling pathway - Homo sapiens (human)	0
Amyotrophic lateral sclerosis - Homo sapiens (human)	AGE-RAGE signaling pathway in diabetic complications - Homo sapiens (human)	0
Amyotrophic lateral sclerosis - Homo sapiens (human)	Cardiac muscle contraction - Homo sapiens (human)	7	COX6B1, COX5B, UQCRQ, UQCR10, COX6A1, UQCR11, COX8A
Amyotrophic lateral sclerosis - Homo sapiens (human)	ECM-receptor interaction - Homo sapiens (human)	0
Amyotrophic lateral sclerosis - Homo sapiens (human)	Amoebiasis - Homo sapiens (human)	0
Amyotrophic lateral sclerosis - Homo sapiens (human)	Pathogenic Escherichia coli infection - Homo sapiens (human)	0
Amyotrophic lateral sclerosis - Homo sapiens (human)	Retrograde endocannabinoid signaling - Homo sapiens (human)	6	NDUFA3, NDUFB8, NDUFB10, NDUFA9, NDUFB2, NDUFA11
Amyotrophic lateral sclerosis - Homo sapiens (human)	Shigellosis - Homo sapiens (human)	0
Amyotrophic lateral sclerosis - Homo sapiens (human)	Human immunodeficiency virus 1 infection - Homo sapiens (human)	0
Amyotrophic lateral sclerosis - Homo sapiens (human)	Natural killer cell mediated cytotoxicity - Homo sapiens (human)	0
Amyotrophic lateral sclerosis - Homo sapiens (human)	Phospholipase D signaling pathway - Homo sapiens (human)	0
Amyotrophic lateral sclerosis - Homo sapiens (human)	Rap1 signaling pathway - Homo sapiens (human)	0
Amyotrophic lateral sclerosis - Homo sapiens (human)	Regulation of actin cytoskeleton - Homo sapiens (human)	0
Amyotrophic lateral sclerosis - Homo sapiens (human)	Adrenergic signaling in cardiomyocytes - Homo sapiens (human)	0
Amyotrophic lateral sclerosis - Homo sapiens (human)	Arrhythmogenic right ventricular cardiomyopathy - Homo sapiens (human)	0
Amyotrophic lateral sclerosis - Homo sapiens (human)	Calcium signaling pathway - Homo sapiens (human)	0
Amyotrophic lateral sclerosis - Homo sapiens (human)	Chemokine signaling pathway - Homo sapiens (human)	0
Amyotrophic lateral sclerosis - Homo sapiens (human)	Cytokine-cytokine receptor interaction - Homo sapiens (human)	0
Amyotrophic lateral sclerosis - Homo sapiens (human)	Dilated cardiomyopathy - Homo sapiens (human)	0
Amyotrophic lateral sclerosis - Homo sapiens (human)	Human cytomegalovirus infection - Homo sapiens (human)	0
Amyotrophic lateral sclerosis - Homo sapiens (human)	Hypertrophic cardiomyopathy - Homo sapiens (human)	0
Amyotrophic lateral sclerosis - Homo sapiens (human)	NOD-like receptor signaling pathway - Homo sapiens (human)	0
Amyotrophic lateral sclerosis - Homo sapiens (human)	Neuroactive ligand-receptor interaction - Homo sapiens (human)	0
Amyotrophic lateral sclerosis - Homo sapiens (human)	Neutrophil extracellular trap formation - Homo sapiens (human)	0
Amyotrophic lateral sclerosis - Homo sapiens (human)	Spinocerebellar ataxia - Homo sapiens (human)	1	SEM1
Amyotrophic lateral sclerosis - Homo sapiens (human)	Yersinia infection - Homo sapiens (human)	0
Amyotrophic lateral sclerosis - Homo sapiens (human)	cGMP-PKG signaling pathway - Homo sapiens (human)	0
Amyotrophic lateral sclerosis - Homo sapiens (human)	Apoptosis - Homo sapiens (human)	0
Amyotrophic lateral sclerosis - Homo sapiens (human)	Axon guidance - Homo sapiens (human)	0
Amyotrophic lateral sclerosis - Homo sapiens (human)	Bacterial invasion of epithelial cells - Homo sapiens (human)	0
Amyotrophic lateral sclerosis - Homo sapiens (human)	Bile secretion - Homo sapiens (human)	0
Amyotrophic lateral sclerosis - Homo sapiens (human)	Butanoate metabolism - Homo sapiens (human)	0
Amyotrophic lateral sclerosis - Homo sapiens (human)	Cholinergic synapse - Homo sapiens (human)	0
Amyotrophic lateral sclerosis - Homo sapiens (human)	Epstein-Barr virus infection - Homo sapiens (human)	1	SEM1
Amyotrophic lateral sclerosis - Homo sapiens (human)	Estrogen signaling pathway - Homo sapiens (human)	0
Amyotrophic lateral sclerosis - Homo sapiens (human)	Fc epsilon RI signaling pathway - Homo sapiens (human)	0
Amyotrophic lateral sclerosis - Homo sapiens (human)	FoxO signaling pathway - Homo sapiens (human)	1	CAT
Amyotrophic lateral sclerosis - Homo sapiens (human)	Herpes simplex virus 1 infection - Homo sapiens (human)	0
Amyotrophic lateral sclerosis - Homo sapiens (human)	Kaposi sarcoma-associated herpesvirus infection - Homo sapiens (human)	0
Amyotrophic lateral sclerosis - Homo sapiens (human)	Leukocyte transendothelial migration - Homo sapiens (human)	0
Amyotrophic lateral sclerosis - Homo sapiens (human)	MicroRNAs in cancer - Homo sapiens (human)	0
Amyotrophic lateral sclerosis - Homo sapiens (human)	NF-kappa B signaling pathway - Homo sapiens (human)	0
Amyotrophic lateral sclerosis - Homo sapiens (human)	Osteoclast differentiation - Homo sapiens (human)	0
Amyotrophic lateral sclerosis - Homo sapiens (human)	PPAR signaling pathway - Homo sapiens (human)	0
Amyotrophic lateral sclerosis - Homo sapiens (human)	Pyruvate metabolism - Homo sapiens (human)	0
Amyotrophic lateral sclerosis - Homo sapiens (human)	Salmonella infection - Homo sapiens (human)	0
Amyotrophic lateral sclerosis - Homo sapiens (human)	Thyroid hormone signaling pathway - Homo sapiens (human)	0
Amyotrophic lateral sclerosis - Homo sapiens (human)	Vascular smooth muscle contraction - Homo sapiens (human)	0
Amyotrophic lateral sclerosis - Homo sapiens (human)	cAMP signaling pathway - Homo sapiens (human)	0
Amyotrophic lateral sclerosis - Homo sapiens (human)	Apelin signaling pathway - Homo sapiens (human)	0
Amyotrophic lateral sclerosis - Homo sapiens (human)	Cell adhesion molecules - Homo sapiens (human)	0
Amyotrophic lateral sclerosis - Homo sapiens (human)	Complement and coagulation cascades - Homo sapiens (human)	0
Amyotrophic lateral sclerosis - Homo sapiens (human)	Cytosolic DNA-sensing pathway - Homo sapiens (human)	0
Amyotrophic lateral sclerosis - Homo sapiens (human)	Fc gamma R-mediated phagocytosis - Homo sapiens (human)	0
Amyotrophic lateral sclerosis - Homo sapiens (human)	Fluid shear stress and atherosclerosis - Homo sapiens (human)	0
Amyotrophic lateral sclerosis - Homo sapiens (human)	Glyoxylate and dicarboxylate metabolism - Homo sapiens (human)	1	CAT
Amyotrophic lateral sclerosis - Homo sapiens (human)	GnRH signaling pathway - Homo sapiens (human)	0
Amyotrophic lateral sclerosis - Homo sapiens (human)	Hematopoietic cell lineage - Homo sapiens (human)	0
Amyotrophic lateral sclerosis - Homo sapiens (human)	Inositol phosphate metabolism - Homo sapiens (human)	0
Amyotrophic lateral sclerosis - Homo sapiens (human)	Insulin resistance - Homo sapiens (human)	0
Amyotrophic lateral sclerosis - Homo sapiens (human)	JAK-STAT signaling pathway - Homo sapiens (human)	0
Amyotrophic lateral sclerosis - Homo sapiens (human)	Lipid and atherosclerosis - Homo sapiens (human)	0
Amyotrophic lateral sclerosis - Homo sapiens (human)	Neurotrophin signaling pathway - Homo sapiens (human)	0
Amyotrophic lateral sclerosis - Homo sapiens (human)	Oxytocin signaling pathway - Homo sapiens (human)	0
Amyotrophic lateral sclerosis - Homo sapiens (human)	Pancreatic secretion - Homo sapiens (human)	0
Amyotrophic lateral sclerosis - Homo sapiens (human)	Peroxisome - Homo sapiens (human)	1	CAT
Amyotrophic lateral sclerosis - Homo sapiens (human)	Phagosome - Homo sapiens (human)	0
Amyotrophic lateral sclerosis - Homo sapiens (human)	Prostate cancer - Homo sapiens (human)	0
Amyotrophic lateral sclerosis - Homo sapiens (human)	RNA polymerase - Homo sapiens (human)	0
Amyotrophic lateral sclerosis - Homo sapiens (human)	Serotonergic synapse - Homo sapiens (human)	0
Amyotrophic lateral sclerosis - Homo sapiens (human)	T cell receptor signaling pathway - Homo sapiens (human)	0
Amyotrophic lateral sclerosis - Homo sapiens (human)	Tight junction - Homo sapiens (human)	0
Amyotrophic lateral sclerosis - Homo sapiens (human)	Tuberculosis - Homo sapiens (human)	0
Amyotrophic lateral sclerosis - Homo sapiens (human)	Valine	0
Amyotrophic lateral sclerosis - Homo sapiens (human)	leucine and isoleucine degradation - Homo sapiens (human)	0
Amyotrophic lateral sclerosis - Homo sapiens (human)	secretion and action - Homo sapiens (human)	0
Amyotrophic lateral sclerosis - Homo sapiens (human)	AMPK signaling pathway - Homo sapiens (human)	0
Amyotrophic lateral sclerosis - Homo sapiens (human)	African trypanosomiasis - Homo sapiens (human)	0
Amyotrophic lateral sclerosis - Homo sapiens (human)	Alcoholism - Homo sapiens (human)	0
Amyotrophic lateral sclerosis - Homo sapiens (human)	B cell receptor signaling pathway - Homo sapiens (human)	0
Amyotrophic lateral sclerosis - Homo sapiens (human)	Bladder cancer - Homo sapiens (human)	0
Amyotrophic lateral sclerosis - Homo sapiens (human)	Breast cancer - Homo sapiens (human)	0
Amyotrophic lateral sclerosis - Homo sapiens (human)	C-type lectin receptor signaling pathway - Homo sapiens (human)	0
Amyotrophic lateral sclerosis - Homo sapiens (human)	Carbohydrate digestion and absorption - Homo sapiens (human)	0
Amyotrophic lateral sclerosis - Homo sapiens (human)	Chagas disease - Homo sapiens (human)	0
Amyotrophic lateral sclerosis - Homo sapiens (human)	Chemical carcinogenesis - Homo sapiens (human)	0
Amyotrophic lateral sclerosis - Homo sapiens (human)	Circadian entrainment - Homo sapiens (human)	0
Amyotrophic lateral sclerosis - Homo sapiens (human)	Dopaminergic synapse - Homo sapiens (human)	0
Amyotrophic lateral sclerosis - Homo sapiens (human)	Drug metabolism - cytochrome P450 - Homo sapiens (human)	0
Amyotrophic lateral sclerosis - Homo sapiens (human)	Endocytosis - Homo sapiens (human)	0
Amyotrophic lateral sclerosis - Homo sapiens (human)	Fatty acid degradation - Homo sapiens (human)	0
Amyotrophic lateral sclerosis - Homo sapiens (human)	Gap junction - Homo sapiens (human)	0
Amyotrophic lateral sclerosis - Homo sapiens (human)	Glucagon signaling pathway - Homo sapiens (human)	0
Amyotrophic lateral sclerosis - Homo sapiens (human)	Glutamatergic synapse - Homo sapiens (human)	0
Amyotrophic lateral sclerosis - Homo sapiens (human)	Glycine	0
Amyotrophic lateral sclerosis - Homo sapiens (human)	Glycolysis / Gluconeogenesis - Homo sapiens (human)	0
Amyotrophic lateral sclerosis - Homo sapiens (human)	GnRH secretion - Homo sapiens (human)	0
Amyotrophic lateral sclerosis - Homo sapiens (human)	Growth hormone synthesis	0
Amyotrophic lateral sclerosis - Homo sapiens (human)	HIF-1 signaling pathway - Homo sapiens (human)	0
Amyotrophic lateral sclerosis - Homo sapiens (human)	Hepatitis B - Homo sapiens (human)	0
Amyotrophic lateral sclerosis - Homo sapiens (human)	Hippo signaling pathway - multiple species - Homo sapiens (human)	0
Amyotrophic lateral sclerosis - Homo sapiens (human)	Inflammatory mediator regulation of TRP channels - Homo sapiens (human)	0
Amyotrophic lateral sclerosis - Homo sapiens (human)	Influenza A - Homo sapiens (human)	0
Amyotrophic lateral sclerosis - Homo sapiens (human)	Insulin signaling pathway - Homo sapiens (human)	0
Amyotrophic lateral sclerosis - Homo sapiens (human)	Intestinal immune network for IgA production - Homo sapiens (human)	0
Amyotrophic lateral sclerosis - Homo sapiens (human)	Longevity regulating pathway - Homo sapiens (human)	1	CAT
Amyotrophic lateral sclerosis - Homo sapiens (human)	Longevity regulating pathway - multiple species - Homo sapiens (human)	1	CAT
Amyotrophic lateral sclerosis - Homo sapiens (human)	Mineral absorption - Homo sapiens (human)	0
Amyotrophic lateral sclerosis - Homo sapiens (human)	Mitophagy - animal - Homo sapiens (human)	0
Amyotrophic lateral sclerosis - Homo sapiens (human)	Morphine addiction - Homo sapiens (human)	0
Amyotrophic lateral sclerosis - Homo sapiens (human)	One carbon pool by folate - Homo sapiens (human)	0
Amyotrophic lateral sclerosis - Homo sapiens (human)	Pentose and glucuronate interconversions - Homo sapiens (human)	0
Amyotrophic lateral sclerosis - Homo sapiens (human)	Phosphatidylinositol signaling system - Homo sapiens (human)	0
Amyotrophic lateral sclerosis - Homo sapiens (human)	Porphyrin and chlorophyll metabolism - Homo sapiens (human)	0
Amyotrophic lateral sclerosis - Homo sapiens (human)	Primary bile acid biosynthesis - Homo sapiens (human)	0
Amyotrophic lateral sclerosis - Homo sapiens (human)	Propanoate metabolism - Homo sapiens (human)	0
Amyotrophic lateral sclerosis - Homo sapiens (human)	RIG-I-like receptor signaling pathway - Homo sapiens (human)	0
Amyotrophic lateral sclerosis - Homo sapiens (human)	Ras signaling pathway - Homo sapiens (human)	0
Amyotrophic lateral sclerosis - Homo sapiens (human)	Renal cell carcinoma - Homo sapiens (human)	0
Amyotrophic lateral sclerosis - Homo sapiens (human)	Renin secretion - Homo sapiens (human)	0
Amyotrophic lateral sclerosis - Homo sapiens (human)	Retinol metabolism - Homo sapiens (human)	0
Amyotrophic lateral sclerosis - Homo sapiens (human)	Sphingolipid signaling pathway - Homo sapiens (human)	0
Amyotrophic lateral sclerosis - Homo sapiens (human)	TGF-beta signaling pathway - Homo sapiens (human)	0
Amyotrophic lateral sclerosis - Homo sapiens (human)	Taste transduction - Homo sapiens (human)	0
Amyotrophic lateral sclerosis - Homo sapiens (human)	Tryptophan metabolism - Homo sapiens (human)	1	CAT
Amyotrophic lateral sclerosis - Homo sapiens (human)	Vasopressin-regulated water reabsorption - Homo sapiens (human)	0
Amyotrophic lateral sclerosis - Homo sapiens (human)	Viral carcinogenesis - Homo sapiens (human)	0
Amyotrophic lateral sclerosis - Homo sapiens (human)	Viral protein interaction with cytokine and cytokine receptor - Homo sapiens (human)	0
Amyotrophic lateral sclerosis - Homo sapiens (human)	Wnt signaling pathway - Homo sapiens (human)	0
Amyotrophic lateral sclerosis - Homo sapiens (human)	beta-Alanine metabolism - Homo sapiens (human)	0
Amyotrophic lateral sclerosis - Homo sapiens (human)	mTOR signaling pathway - Homo sapiens (human)	0
Amyotrophic lateral sclerosis - Homo sapiens (human)	serine and threonine metabolism - Homo sapiens (human)	0
Amyotrophic lateral sclerosis - Homo sapiens (human)	ABC transporters - Homo sapiens (human)	0
Amyotrophic lateral sclerosis - Homo sapiens (human)	Acute myeloid leukemia - Homo sapiens (human)	0
Amyotrophic lateral sclerosis - Homo sapiens (human)	Adipocytokine signaling pathway - Homo sapiens (human)	0
Amyotrophic lateral sclerosis - Homo sapiens (human)	Aldosterone synthesis and secretion - Homo sapiens (human)	0
Amyotrophic lateral sclerosis - Homo sapiens (human)	Aldosterone-regulated sodium reabsorption - Homo sapiens (human)	0
Amyotrophic lateral sclerosis - Homo sapiens (human)	Arachidonic acid metabolism - Homo sapiens (human)	0
Amyotrophic lateral sclerosis - Homo sapiens (human)	Autophagy - animal - Homo sapiens (human)	0
Amyotrophic lateral sclerosis - Homo sapiens (human)	Biosynthesis of unsaturated fatty acids - Homo sapiens (human)	0
Amyotrophic lateral sclerosis - Homo sapiens (human)	Cellular senescence - Homo sapiens (human)	0
Amyotrophic lateral sclerosis - Homo sapiens (human)	Central carbon metabolism in cancer - Homo sapiens (human)	0
Amyotrophic lateral sclerosis - Homo sapiens (human)	Choline metabolism in cancer - Homo sapiens (human)	0
Amyotrophic lateral sclerosis - Homo sapiens (human)	Chronic myeloid leukemia - Homo sapiens (human)	0
Amyotrophic lateral sclerosis - Homo sapiens (human)	Citrate cycle (TCA cycle) - Homo sapiens (human)	0
Amyotrophic lateral sclerosis - Homo sapiens (human)	Colorectal cancer - Homo sapiens (human)	0
Amyotrophic lateral sclerosis - Homo sapiens (human)	Cortisol synthesis and secretion - Homo sapiens (human)	0
Amyotrophic lateral sclerosis - Homo sapiens (human)	Cushing syndrome - Homo sapiens (human)	0
Amyotrophic lateral sclerosis - Homo sapiens (human)	Cysteine and methionine metabolism - Homo sapiens (human)	0
Amyotrophic lateral sclerosis - Homo sapiens (human)	Drug metabolism - other enzymes - Homo sapiens (human)	0
Amyotrophic lateral sclerosis - Homo sapiens (human)	Endocrine and other factor-regulated calcium reabsorption - Homo sapiens (human)	0
Amyotrophic lateral sclerosis - Homo sapiens (human)	Endometrial cancer - Homo sapiens (human)	0
Amyotrophic lateral sclerosis - Homo sapiens (human)	ErbB signaling pathway - Homo sapiens (human)	0
Amyotrophic lateral sclerosis - Homo sapiens (human)	Fatty acid elongation - Homo sapiens (human)	0
Amyotrophic lateral sclerosis - Homo sapiens (human)	Fructose and mannose metabolism - Homo sapiens (human)	0
Amyotrophic lateral sclerosis - Homo sapiens (human)	GABAergic synapse - Homo sapiens (human)	0
Amyotrophic lateral sclerosis - Homo sapiens (human)	Gastric acid secretion - Homo sapiens (human)	0
Amyotrophic lateral sclerosis - Homo sapiens (human)	Gastric cancer - Homo sapiens (human)	0
Amyotrophic lateral sclerosis - Homo sapiens (human)	Glioma - Homo sapiens (human)	0
Amyotrophic lateral sclerosis - Homo sapiens (human)	Glutathione metabolism - Homo sapiens (human)	0
Amyotrophic lateral sclerosis - Homo sapiens (human)	Glycosaminoglycan biosynthesis - chondroitin sulfate / dermatan sulfate - Homo sapiens (human)	0
Amyotrophic lateral sclerosis - Homo sapiens (human)	Hepatitis C - Homo sapiens (human)	0
Amyotrophic lateral sclerosis - Homo sapiens (human)	Hepatocellular carcinoma - Homo sapiens (human)	0
Amyotrophic lateral sclerosis - Homo sapiens (human)	Homologous recombination - Homo sapiens (human)	1	SEM1
Amyotrophic lateral sclerosis - Homo sapiens (human)	Human T-cell leukemia virus 1 infection - Homo sapiens (human)	0
Amyotrophic lateral sclerosis - Homo sapiens (human)	Insulin secretion - Homo sapiens (human)	0
Amyotrophic lateral sclerosis - Homo sapiens (human)	Leishmaniasis - Homo sapiens (human)	0
Amyotrophic lateral sclerosis - Homo sapiens (human)	Long-term depression - Homo sapiens (human)	0
Amyotrophic lateral sclerosis - Homo sapiens (human)	Long-term potentiation - Homo sapiens (human)	0
Amyotrophic lateral sclerosis - Homo sapiens (human)	Lysine degradation - Homo sapiens (human)	0
Amyotrophic lateral sclerosis - Homo sapiens (human)	MAPK signaling pathway - Homo sapiens (human)	0
Amyotrophic lateral sclerosis - Homo sapiens (human)	Malaria - Homo sapiens (human)	0
Amyotrophic lateral sclerosis - Homo sapiens (human)	Measles - Homo sapiens (human)	0
Amyotrophic lateral sclerosis - Homo sapiens (human)	Melanogenesis - Homo sapiens (human)	0
Amyotrophic lateral sclerosis - Homo sapiens (human)	Melanoma - Homo sapiens (human)	0
Amyotrophic lateral sclerosis - Homo sapiens (human)	Metabolism of xenobiotics by cytochrome P450 - Homo sapiens (human)	0
Amyotrophic lateral sclerosis - Homo sapiens (human)	Necroptosis - Homo sapiens (human)	0
Amyotrophic lateral sclerosis - Homo sapiens (human)	Non-small cell lung cancer - Homo sapiens (human)	0
Amyotrophic lateral sclerosis - Homo sapiens (human)	Notch signaling pathway - Homo sapiens (human)	0
Amyotrophic lateral sclerosis - Homo sapiens (human)	Olfactory transduction - Homo sapiens (human)	0
Amyotrophic lateral sclerosis - Homo sapiens (human)	Oocyte meiosis - Homo sapiens (human)	0
Amyotrophic lateral sclerosis - Homo sapiens (human)	PD-L1 expression and PD-1 checkpoint pathway in cancer - Homo sapiens (human)	0
Amyotrophic lateral sclerosis - Homo sapiens (human)	Pancreatic cancer - Homo sapiens (human)	0
Amyotrophic lateral sclerosis - Homo sapiens (human)	Parathyroid hormone synthesis	0
Amyotrophic lateral sclerosis - Homo sapiens (human)	Phenylalanine metabolism - Homo sapiens (human)	0
Amyotrophic lateral sclerosis - Homo sapiens (human)	Progesterone-mediated oocyte maturation - Homo sapiens (human)	0
Amyotrophic lateral sclerosis - Homo sapiens (human)	Prolactin signaling pathway - Homo sapiens (human)	0
Amyotrophic lateral sclerosis - Homo sapiens (human)	Proteasome - Homo sapiens (human)	1	SEM1
Amyotrophic lateral sclerosis - Homo sapiens (human)	Proximal tubule bicarbonate reclamation - Homo sapiens (human)	0
Amyotrophic lateral sclerosis - Homo sapiens (human)	Purine metabolism - Homo sapiens (human)	0
Amyotrophic lateral sclerosis - Homo sapiens (human)	RNA transport - Homo sapiens (human)	0
Amyotrophic lateral sclerosis - Homo sapiens (human)	Regulation of lipolysis in adipocytes - Homo sapiens (human)	0
Amyotrophic lateral sclerosis - Homo sapiens (human)	Rheumatoid arthritis - Homo sapiens (human)	0
Amyotrophic lateral sclerosis - Homo sapiens (human)	Ribosome biogenesis in eukaryotes - Homo sapiens (human)	0
Amyotrophic lateral sclerosis - Homo sapiens (human)	Salivary secretion - Homo sapiens (human)	0
Amyotrophic lateral sclerosis - Homo sapiens (human)	Signaling pathways regulating pluripotency of stem cells - Homo sapiens (human)	0
Amyotrophic lateral sclerosis - Homo sapiens (human)	Small cell lung cancer - Homo sapiens (human)	0
Amyotrophic lateral sclerosis - Homo sapiens (human)	Staphylococcus aureus infection - Homo sapiens (human)	0
Amyotrophic lateral sclerosis - Homo sapiens (human)	Sulfur metabolism - Homo sapiens (human)	0
Amyotrophic lateral sclerosis - Homo sapiens (human)	TNF signaling pathway - Homo sapiens (human)	0
Amyotrophic lateral sclerosis - Homo sapiens (human)	Taurine and hypotaurine metabolism - Homo sapiens (human)	0
Amyotrophic lateral sclerosis - Homo sapiens (human)	Th1 and Th2 cell differentiation - Homo sapiens (human)	0
Amyotrophic lateral sclerosis - Homo sapiens (human)	Thyroid hormone synthesis - Homo sapiens (human)	0
Amyotrophic lateral sclerosis - Homo sapiens (human)	Toll-like receptor signaling pathway - Homo sapiens (human)	0
Amyotrophic lateral sclerosis - Homo sapiens (human)	Toxoplasmosis - Homo sapiens (human)	0
Amyotrophic lateral sclerosis - Homo sapiens (human)	Transcriptional misregulation in cancer - Homo sapiens (human)	0
Amyotrophic lateral sclerosis - Homo sapiens (human)	Type II diabetes mellitus - Homo sapiens (human)	0
Amyotrophic lateral sclerosis - Homo sapiens (human)	Tyrosine metabolism - Homo sapiens (human)	0
Amyotrophic lateral sclerosis - Homo sapiens (human)	Ubiquitin mediated proteolysis - Homo sapiens (human)	0
Amyotrophic lateral sclerosis - Homo sapiens (human)	VEGF signaling pathway - Homo sapiens (human)	0
Prion disease - Homo sapiens (human)	Thermogenesis - Homo sapiens (human)	16	ATP5F1D, NDUFA3, COX6B1, NDUFB8, ATP5F1E, COX5B, UQCRQ, NDUFB10, UQCR10, NDUFA9, ATP5PO, COX6A1, NDUFB2, UQCR11, NDUFA11, COX8A
Prion disease - Homo sapiens (human)	Oxidative phosphorylation - Homo sapiens (human)	16	ATP5F1D, NDUFA3, COX6B1, NDUFB8, ATP5F1E, COX5B, UQCRQ, NDUFB10, UQCR10, NDUFA9, ATP5PO, COX6A1, NDUFB2, UQCR11, NDUFA11, COX8A
Prion disease - Homo sapiens (human)	PI3K-Akt signaling pathway - Homo sapiens (human)	1	PIK3CD
Prion disease - Homo sapiens (human)	Parkinson disease - Homo sapiens (human)	17	ATP5F1D, NDUFA3, COX6B1, NDUFB8, ATP5F1E, COX5B, UQCRQ, NDUFB10, UQCR10, NDUFA9, ATP5PO, SEM1, COX6A1, NDUFB2, UQCR11, NDUFA11, COX8A
Prion disease - Homo sapiens (human)	Platelet activation - Homo sapiens (human)	1	PIK3CD
Prion disease - Homo sapiens (human)	Non-alcoholic fatty liver disease - Homo sapiens (human)	14	PIK3CD, NDUFA3, COX6B1, NDUFB8, COX5B, UQCRQ, NDUFB10, UQCR10, NDUFA9, COX6A1, NDUFB2, UQCR11, NDUFA11, COX8A
Prion disease - Homo sapiens (human)	Protein digestion and absorption - Homo sapiens (human)	0
Prion disease - Homo sapiens (human)	Proteoglycans in cancer - Homo sapiens (human)	1	PIK3CD
Prion disease - Homo sapiens (human)	Human papillomavirus infection - Homo sapiens (human)	1	PIK3CD
Prion disease - Homo sapiens (human)	Pathways in cancer - Homo sapiens (human)	1	PIK3CD
Prion disease - Homo sapiens (human)	Focal adhesion - Homo sapiens (human)	1	PIK3CD
Prion disease - Homo sapiens (human)	Relaxin signaling pathway - Homo sapiens (human)	1	PIK3CD
Prion disease - Homo sapiens (human)	AGE-RAGE signaling pathway in diabetic complications - Homo sapiens (human)	1	PIK3CD
Prion disease - Homo sapiens (human)	Cardiac muscle contraction - Homo sapiens (human)	7	COX6B1, COX5B, UQCRQ, UQCR10, COX6A1, UQCR11, COX8A
Prion disease - Homo sapiens (human)	ECM-receptor interaction - Homo sapiens (human)	0
Prion disease - Homo sapiens (human)	Amoebiasis - Homo sapiens (human)	1	PIK3CD
Prion disease - Homo sapiens (human)	Pathogenic Escherichia coli infection - Homo sapiens (human)	0
Prion disease - Homo sapiens (human)	Retrograde endocannabinoid signaling - Homo sapiens (human)	6	NDUFA3, NDUFB8, NDUFB10, NDUFA9, NDUFB2, NDUFA11
Prion disease - Homo sapiens (human)	Shigellosis - Homo sapiens (human)	1	PIK3CD
Prion disease - Homo sapiens (human)	Human immunodeficiency virus 1 infection - Homo sapiens (human)	1	PIK3CD
Prion disease - Homo sapiens (human)	Natural killer cell mediated cytotoxicity - Homo sapiens (human)	1	PIK3CD
Prion disease - Homo sapiens (human)	Phospholipase D signaling pathway - Homo sapiens (human)	1	PIK3CD
Prion disease - Homo sapiens (human)	Rap1 signaling pathway - Homo sapiens (human)	1	PIK3CD
Prion disease - Homo sapiens (human)	Regulation of actin cytoskeleton - Homo sapiens (human)	1	PIK3CD
Prion disease - Homo sapiens (human)	Adrenergic signaling in cardiomyocytes - Homo sapiens (human)	0
Prion disease - Homo sapiens (human)	Arrhythmogenic right ventricular cardiomyopathy - Homo sapiens (human)	0
Prion disease - Homo sapiens (human)	Calcium signaling pathway - Homo sapiens (human)	0
Prion disease - Homo sapiens (human)	Chemokine signaling pathway - Homo sapiens (human)	1	PIK3CD
Prion disease - Homo sapiens (human)	Cytokine-cytokine receptor interaction - Homo sapiens (human)	0
Prion disease - Homo sapiens (human)	Dilated cardiomyopathy - Homo sapiens (human)	0
Prion disease - Homo sapiens (human)	Human cytomegalovirus infection - Homo sapiens (human)	1	PIK3CD
Prion disease - Homo sapiens (human)	Hypertrophic cardiomyopathy - Homo sapiens (human)	0
Prion disease - Homo sapiens (human)	NOD-like receptor signaling pathway - Homo sapiens (human)	0
Prion disease - Homo sapiens (human)	Neuroactive ligand-receptor interaction - Homo sapiens (human)	0
Prion disease - Homo sapiens (human)	Neutrophil extracellular trap formation - Homo sapiens (human)	1	PIK3CD
Prion disease - Homo sapiens (human)	Spinocerebellar ataxia - Homo sapiens (human)	2	PIK3CD, SEM1
Prion disease - Homo sapiens (human)	Yersinia infection - Homo sapiens (human)	1	PIK3CD
Prion disease - Homo sapiens (human)	cGMP-PKG signaling pathway - Homo sapiens (human)	0
Prion disease - Homo sapiens (human)	Apoptosis - Homo sapiens (human)	1	PIK3CD
Prion disease - Homo sapiens (human)	Axon guidance - Homo sapiens (human)	1	PIK3CD
Prion disease - Homo sapiens (human)	Bacterial invasion of epithelial cells - Homo sapiens (human)	1	PIK3CD
Prion disease - Homo sapiens (human)	Bile secretion - Homo sapiens (human)	0
Prion disease - Homo sapiens (human)	Butanoate metabolism - Homo sapiens (human)	0
Prion disease - Homo sapiens (human)	Cholinergic synapse - Homo sapiens (human)	1	PIK3CD
Prion disease - Homo sapiens (human)	Epstein-Barr virus infection - Homo sapiens (human)	2	PIK3CD, SEM1
Prion disease - Homo sapiens (human)	Estrogen signaling pathway - Homo sapiens (human)	1	PIK3CD
Prion disease - Homo sapiens (human)	Fc epsilon RI signaling pathway - Homo sapiens (human)	1	PIK3CD
Prion disease - Homo sapiens (human)	FoxO signaling pathway - Homo sapiens (human)	1	PIK3CD
Prion disease - Homo sapiens (human)	Herpes simplex virus 1 infection - Homo sapiens (human)	1	PIK3CD
Prion disease - Homo sapiens (human)	Kaposi sarcoma-associated herpesvirus infection - Homo sapiens (human)	1	PIK3CD
Prion disease - Homo sapiens (human)	Leukocyte transendothelial migration - Homo sapiens (human)	1	PIK3CD
Prion disease - Homo sapiens (human)	MicroRNAs in cancer - Homo sapiens (human)	1	PIK3CD
Prion disease - Homo sapiens (human)	NF-kappa B signaling pathway - Homo sapiens (human)	0
Prion disease - Homo sapiens (human)	Osteoclast differentiation - Homo sapiens (human)	1	PIK3CD
Prion disease - Homo sapiens (human)	PPAR signaling pathway - Homo sapiens (human)	0
Prion disease - Homo sapiens (human)	Pyruvate metabolism - Homo sapiens (human)	0
Prion disease - Homo sapiens (human)	Salmonella infection - Homo sapiens (human)	1	PIK3CD
Prion disease - Homo sapiens (human)	Thyroid hormone signaling pathway - Homo sapiens (human)	1	PIK3CD
Prion disease - Homo sapiens (human)	Vascular smooth muscle contraction - Homo sapiens (human)	0
Prion disease - Homo sapiens (human)	cAMP signaling pathway - Homo sapiens (human)	1	PIK3CD
Prion disease - Homo sapiens (human)	Apelin signaling pathway - Homo sapiens (human)	0
Prion disease - Homo sapiens (human)	Cell adhesion molecules - Homo sapiens (human)	0
Prion disease - Homo sapiens (human)	Complement and coagulation cascades - Homo sapiens (human)	0
Prion disease - Homo sapiens (human)	Cytosolic DNA-sensing pathway - Homo sapiens (human)	0
Prion disease - Homo sapiens (human)	Fc gamma R-mediated phagocytosis - Homo sapiens (human)	1	PIK3CD
Prion disease - Homo sapiens (human)	Fluid shear stress and atherosclerosis - Homo sapiens (human)	1	PIK3CD
Prion disease - Homo sapiens (human)	Glyoxylate and dicarboxylate metabolism - Homo sapiens (human)	0
Prion disease - Homo sapiens (human)	GnRH signaling pathway - Homo sapiens (human)	0
Prion disease - Homo sapiens (human)	Hematopoietic cell lineage - Homo sapiens (human)	0
Prion disease - Homo sapiens (human)	Inositol phosphate metabolism - Homo sapiens (human)	1	PIK3CD
Prion disease - Homo sapiens (human)	Insulin resistance - Homo sapiens (human)	1	PIK3CD
Prion disease - Homo sapiens (human)	JAK-STAT signaling pathway - Homo sapiens (human)	1	PIK3CD
Prion disease - Homo sapiens (human)	Lipid and atherosclerosis - Homo sapiens (human)	1	PIK3CD
Prion disease - Homo sapiens (human)	Neurotrophin signaling pathway - Homo sapiens (human)	1	PIK3CD
Prion disease - Homo sapiens (human)	Oxytocin signaling pathway - Homo sapiens (human)	0
Prion disease - Homo sapiens (human)	Pancreatic secretion - Homo sapiens (human)	0
Prion disease - Homo sapiens (human)	Peroxisome - Homo sapiens (human)	0
Prion disease - Homo sapiens (human)	Phagosome - Homo sapiens (human)	0
Prion disease - Homo sapiens (human)	Prostate cancer - Homo sapiens (human)	1	PIK3CD
Prion disease - Homo sapiens (human)	RNA polymerase - Homo sapiens (human)	0
Prion disease - Homo sapiens (human)	Serotonergic synapse - Homo sapiens (human)	0
Prion disease - Homo sapiens (human)	T cell receptor signaling pathway - Homo sapiens (human)	1	PIK3CD
Prion disease - Homo sapiens (human)	Tight junction - Homo sapiens (human)	0
Prion disease - Homo sapiens (human)	Tuberculosis - Homo sapiens (human)	0
Prion disease - Homo sapiens (human)	Valine	0
Prion disease - Homo sapiens (human)	leucine and isoleucine degradation - Homo sapiens (human)	0
Prion disease - Homo sapiens (human)	secretion and action - Homo sapiens (human)	1	PIK3CD
Prion disease - Homo sapiens (human)	AMPK signaling pathway - Homo sapiens (human)	1	PIK3CD
Prion disease - Homo sapiens (human)	African trypanosomiasis - Homo sapiens (human)	0
Prion disease - Homo sapiens (human)	Alcoholism - Homo sapiens (human)	0
Prion disease - Homo sapiens (human)	B cell receptor signaling pathway - Homo sapiens (human)	1	PIK3CD
Prion disease - Homo sapiens (human)	Bladder cancer - Homo sapiens (human)	0
Prion disease - Homo sapiens (human)	Breast cancer - Homo sapiens (human)	1	PIK3CD
Prion disease - Homo sapiens (human)	C-type lectin receptor signaling pathway - Homo sapiens (human)	1	PIK3CD
Prion disease - Homo sapiens (human)	Carbohydrate digestion and absorption - Homo sapiens (human)	1	PIK3CD
Prion disease - Homo sapiens (human)	Chagas disease - Homo sapiens (human)	1	PIK3CD
Prion disease - Homo sapiens (human)	Chemical carcinogenesis - Homo sapiens (human)	0
Prion disease - Homo sapiens (human)	Circadian entrainment - Homo sapiens (human)	0
Prion disease - Homo sapiens (human)	Dopaminergic synapse - Homo sapiens (human)	0
Prion disease - Homo sapiens (human)	Drug metabolism - cytochrome P450 - Homo sapiens (human)	0
Prion disease - Homo sapiens (human)	Endocytosis - Homo sapiens (human)	0
Prion disease - Homo sapiens (human)	Fatty acid degradation - Homo sapiens (human)	0
Prion disease - Homo sapiens (human)	Gap junction - Homo sapiens (human)	0
Prion disease - Homo sapiens (human)	Glucagon signaling pathway - Homo sapiens (human)	0
Prion disease - Homo sapiens (human)	Glutamatergic synapse - Homo sapiens (human)	0
Prion disease - Homo sapiens (human)	Glycine	0
Prion disease - Homo sapiens (human)	Glycolysis / Gluconeogenesis - Homo sapiens (human)	0
Prion disease - Homo sapiens (human)	GnRH secretion - Homo sapiens (human)	1	PIK3CD
Prion disease - Homo sapiens (human)	Growth hormone synthesis	1	PIK3CD
Prion disease - Homo sapiens (human)	HIF-1 signaling pathway - Homo sapiens (human)	1	PIK3CD
Prion disease - Homo sapiens (human)	Hepatitis B - Homo sapiens (human)	1	PIK3CD
Prion disease - Homo sapiens (human)	Hippo signaling pathway - multiple species - Homo sapiens (human)	0
Prion disease - Homo sapiens (human)	Inflammatory mediator regulation of TRP channels - Homo sapiens (human)	1	PIK3CD
Prion disease - Homo sapiens (human)	Influenza A - Homo sapiens (human)	1	PIK3CD
Prion disease - Homo sapiens (human)	Insulin signaling pathway - Homo sapiens (human)	1	PIK3CD
Prion disease - Homo sapiens (human)	Intestinal immune network for IgA production - Homo sapiens (human)	0
Prion disease - Homo sapiens (human)	Longevity regulating pathway - Homo sapiens (human)	1	PIK3CD
Prion disease - Homo sapiens (human)	Longevity regulating pathway - multiple species - Homo sapiens (human)	1	PIK3CD
Prion disease - Homo sapiens (human)	Mineral absorption - Homo sapiens (human)	0
Prion disease - Homo sapiens (human)	Mitophagy - animal - Homo sapiens (human)	0
Prion disease - Homo sapiens (human)	Morphine addiction - Homo sapiens (human)	0
Prion disease - Homo sapiens (human)	One carbon pool by folate - Homo sapiens (human)	0
Prion disease - Homo sapiens (human)	Pentose and glucuronate interconversions - Homo sapiens (human)	0
Prion disease - Homo sapiens (human)	Phosphatidylinositol signaling system - Homo sapiens (human)	1	PIK3CD
Prion disease - Homo sapiens (human)	Porphyrin and chlorophyll metabolism - Homo sapiens (human)	0
Prion disease - Homo sapiens (human)	Primary bile acid biosynthesis - Homo sapiens (human)	0
Prion disease - Homo sapiens (human)	Propanoate metabolism - Homo sapiens (human)	0
Prion disease - Homo sapiens (human)	RIG-I-like receptor signaling pathway - Homo sapiens (human)	0
Prion disease - Homo sapiens (human)	Ras signaling pathway - Homo sapiens (human)	1	PIK3CD
Prion disease - Homo sapiens (human)	Renal cell carcinoma - Homo sapiens (human)	1	PIK3CD
Prion disease - Homo sapiens (human)	Renin secretion - Homo sapiens (human)	0
Prion disease - Homo sapiens (human)	Retinol metabolism - Homo sapiens (human)	0
Prion disease - Homo sapiens (human)	Sphingolipid signaling pathway - Homo sapiens (human)	1	PIK3CD
Prion disease - Homo sapiens (human)	TGF-beta signaling pathway - Homo sapiens (human)	0
Prion disease - Homo sapiens (human)	Taste transduction - Homo sapiens (human)	0
Prion disease - Homo sapiens (human)	Tryptophan metabolism - Homo sapiens (human)	0
Prion disease - Homo sapiens (human)	Vasopressin-regulated water reabsorption - Homo sapiens (human)	0
Prion disease - Homo sapiens (human)	Viral carcinogenesis - Homo sapiens (human)	1	PIK3CD
Prion disease - Homo sapiens (human)	Viral protein interaction with cytokine and cytokine receptor - Homo sapiens (human)	0
Prion disease - Homo sapiens (human)	Wnt signaling pathway - Homo sapiens (human)	0
Prion disease - Homo sapiens (human)	beta-Alanine metabolism - Homo sapiens (human)	0
Prion disease - Homo sapiens (human)	mTOR signaling pathway - Homo sapiens (human)	1	PIK3CD
Prion disease - Homo sapiens (human)	serine and threonine metabolism - Homo sapiens (human)	0
Prion disease - Homo sapiens (human)	ABC transporters - Homo sapiens (human)	0
Prion disease - Homo sapiens (human)	Acute myeloid leukemia - Homo sapiens (human)	1	PIK3CD
Prion disease - Homo sapiens (human)	Adipocytokine signaling pathway - Homo sapiens (human)	0
Prion disease - Homo sapiens (human)	Aldosterone synthesis and secretion - Homo sapiens (human)	0
Prion disease - Homo sapiens (human)	Aldosterone-regulated sodium reabsorption - Homo sapiens (human)	1	PIK3CD
Prion disease - Homo sapiens (human)	Arachidonic acid metabolism - Homo sapiens (human)	0
Prion disease - Homo sapiens (human)	Autophagy - animal - Homo sapiens (human)	1	PIK3CD
Prion disease - Homo sapiens (human)	Biosynthesis of unsaturated fatty acids - Homo sapiens (human)	0
Prion disease - Homo sapiens (human)	Cellular senescence - Homo sapiens (human)	1	PIK3CD
Prion disease - Homo sapiens (human)	Central carbon metabolism in cancer - Homo sapiens (human)	1	PIK3CD
Prion disease - Homo sapiens (human)	Choline metabolism in cancer - Homo sapiens (human)	1	PIK3CD
Prion disease - Homo sapiens (human)	Chronic myeloid leukemia - Homo sapiens (human)	1	PIK3CD
Prion disease - Homo sapiens (human)	Citrate cycle (TCA cycle) - Homo sapiens (human)	0
Prion disease - Homo sapiens (human)	Colorectal cancer - Homo sapiens (human)	1	PIK3CD
Prion disease - Homo sapiens (human)	Cortisol synthesis and secretion - Homo sapiens (human)	0
Prion disease - Homo sapiens (human)	Cushing syndrome - Homo sapiens (human)	0
Prion disease - Homo sapiens (human)	Cysteine and methionine metabolism - Homo sapiens (human)	0
Prion disease - Homo sapiens (human)	Drug metabolism - other enzymes - Homo sapiens (human)	0
Prion disease - Homo sapiens (human)	Endocrine and other factor-regulated calcium reabsorption - Homo sapiens (human)	0
Prion disease - Homo sapiens (human)	Endometrial cancer - Homo sapiens (human)	1	PIK3CD
Prion disease - Homo sapiens (human)	ErbB signaling pathway - Homo sapiens (human)	1	PIK3CD
Prion disease - Homo sapiens (human)	Fatty acid elongation - Homo sapiens (human)	0
Prion disease - Homo sapiens (human)	Fructose and mannose metabolism - Homo sapiens (human)	0
Prion disease - Homo sapiens (human)	GABAergic synapse - Homo sapiens (human)	0
Prion disease - Homo sapiens (human)	Gastric acid secretion - Homo sapiens (human)	0
Prion disease - Homo sapiens (human)	Gastric cancer - Homo sapiens (human)	1	PIK3CD
Prion disease - Homo sapiens (human)	Glioma - Homo sapiens (human)	1	PIK3CD
Prion disease - Homo sapiens (human)	Glutathione metabolism - Homo sapiens (human)	0
Prion disease - Homo sapiens (human)	Glycosaminoglycan biosynthesis - chondroitin sulfate / dermatan sulfate - Homo sapiens (human)	0
Prion disease - Homo sapiens (human)	Hepatitis C - Homo sapiens (human)	1	PIK3CD
Prion disease - Homo sapiens (human)	Hepatocellular carcinoma - Homo sapiens (human)	1	PIK3CD
Prion disease - Homo sapiens (human)	Homologous recombination - Homo sapiens (human)	1	SEM1
Prion disease - Homo sapiens (human)	Human T-cell leukemia virus 1 infection - Homo sapiens (human)	1	PIK3CD
Prion disease - Homo sapiens (human)	Insulin secretion - Homo sapiens (human)	0
Prion disease - Homo sapiens (human)	Leishmaniasis - Homo sapiens (human)	0
Prion disease - Homo sapiens (human)	Long-term depression - Homo sapiens (human)	0
Prion disease - Homo sapiens (human)	Long-term potentiation - Homo sapiens (human)	0
Prion disease - Homo sapiens (human)	Lysine degradation - Homo sapiens (human)	0
Prion disease - Homo sapiens (human)	MAPK signaling pathway - Homo sapiens (human)	0
Prion disease - Homo sapiens (human)	Malaria - Homo sapiens (human)	0
Prion disease - Homo sapiens (human)	Measles - Homo sapiens (human)	1	PIK3CD
Prion disease - Homo sapiens (human)	Melanogenesis - Homo sapiens (human)	0
Prion disease - Homo sapiens (human)	Melanoma - Homo sapiens (human)	1	PIK3CD
Prion disease - Homo sapiens (human)	Metabolism of xenobiotics by cytochrome P450 - Homo sapiens (human)	0
Prion disease - Homo sapiens (human)	Necroptosis - Homo sapiens (human)	0
Prion disease - Homo sapiens (human)	Non-small cell lung cancer - Homo sapiens (human)	1	PIK3CD
Prion disease - Homo sapiens (human)	Notch signaling pathway - Homo sapiens (human)	0
Prion disease - Homo sapiens (human)	Olfactory transduction - Homo sapiens (human)	0
Prion disease - Homo sapiens (human)	Oocyte meiosis - Homo sapiens (human)	0
Prion disease - Homo sapiens (human)	PD-L1 expression and PD-1 checkpoint pathway in cancer - Homo sapiens (human)	1	PIK3CD
Prion disease - Homo sapiens (human)	Pancreatic cancer - Homo sapiens (human)	1	PIK3CD
Prion disease - Homo sapiens (human)	Parathyroid hormone synthesis	0
Prion disease - Homo sapiens (human)	Phenylalanine metabolism - Homo sapiens (human)	0
Prion disease - Homo sapiens (human)	Progesterone-mediated oocyte maturation - Homo sapiens (human)	1	PIK3CD
Prion disease - Homo sapiens (human)	Prolactin signaling pathway - Homo sapiens (human)	1	PIK3CD
Prion disease - Homo sapiens (human)	Proteasome - Homo sapiens (human)	1	SEM1
Prion disease - Homo sapiens (human)	Proximal tubule bicarbonate reclamation - Homo sapiens (human)	0
Prion disease - Homo sapiens (human)	Purine metabolism - Homo sapiens (human)	0
Prion disease - Homo sapiens (human)	RNA transport - Homo sapiens (human)	0
Prion disease - Homo sapiens (human)	Regulation of lipolysis in adipocytes - Homo sapiens (human)	1	PIK3CD
Prion disease - Homo sapiens (human)	Rheumatoid arthritis - Homo sapiens (human)	0
Prion disease - Homo sapiens (human)	Ribosome biogenesis in eukaryotes - Homo sapiens (human)	0
Prion disease - Homo sapiens (human)	Salivary secretion - Homo sapiens (human)	0
Prion disease - Homo sapiens (human)	Signaling pathways regulating pluripotency of stem cells - Homo sapiens (human)	1	PIK3CD
Prion disease - Homo sapiens (human)	Small cell lung cancer - Homo sapiens (human)	1	PIK3CD
Prion disease - Homo sapiens (human)	Staphylococcus aureus infection - Homo sapiens (human)	0
Prion disease - Homo sapiens (human)	Sulfur metabolism - Homo sapiens (human)	0
Prion disease - Homo sapiens (human)	TNF signaling pathway - Homo sapiens (human)	1	PIK3CD
Prion disease - Homo sapiens (human)	Taurine and hypotaurine metabolism - Homo sapiens (human)	0
Prion disease - Homo sapiens (human)	Th1 and Th2 cell differentiation - Homo sapiens (human)	0
Prion disease - Homo sapiens (human)	Thyroid hormone synthesis - Homo sapiens (human)	0
Prion disease - Homo sapiens (human)	Toll-like receptor signaling pathway - Homo sapiens (human)	1	PIK3CD
Prion disease - Homo sapiens (human)	Toxoplasmosis - Homo sapiens (human)	0
Prion disease - Homo sapiens (human)	Transcriptional misregulation in cancer - Homo sapiens (human)	0
Prion disease - Homo sapiens (human)	Type II diabetes mellitus - Homo sapiens (human)	1	PIK3CD
Prion disease - Homo sapiens (human)	Tyrosine metabolism - Homo sapiens (human)	0
Prion disease - Homo sapiens (human)	Ubiquitin mediated proteolysis - Homo sapiens (human)	0
Prion disease - Homo sapiens (human)	VEGF signaling pathway - Homo sapiens (human)	1	PIK3CD
Thermogenesis - Homo sapiens (human)	Oxidative phosphorylation - Homo sapiens (human)	17	ATP5F1D, NDUFA3, COX6B1, NDUFB8, ATP5F1E, COX5B, UQCRQ, NDUFB10, UQCR10, NDUFA9, ATP5MF, ATP5PO, COX6A1, NDUFB2, UQCR11, NDUFA11, COX8A
Thermogenesis - Homo sapiens (human)	PI3K-Akt signaling pathway - Homo sapiens (human)	0
Thermogenesis - Homo sapiens (human)	Parkinson disease - Homo sapiens (human)	16	ATP5F1D, NDUFA3, COX6B1, NDUFB8, ATP5F1E, COX5B, UQCRQ, NDUFB10, UQCR10, NDUFA9, ATP5PO, COX6A1, NDUFB2, UQCR11, NDUFA11, COX8A
Thermogenesis - Homo sapiens (human)	Platelet activation - Homo sapiens (human)	0
Thermogenesis - Homo sapiens (human)	Non-alcoholic fatty liver disease - Homo sapiens (human)	13	NDUFA3, COX6B1, NDUFB8, COX5B, UQCRQ, NDUFB10, UQCR10, NDUFA9, COX6A1, NDUFB2, UQCR11, NDUFA11, COX8A
Thermogenesis - Homo sapiens (human)	Protein digestion and absorption - Homo sapiens (human)	0
Thermogenesis - Homo sapiens (human)	Proteoglycans in cancer - Homo sapiens (human)	0
Thermogenesis - Homo sapiens (human)	Human papillomavirus infection - Homo sapiens (human)	0
Thermogenesis - Homo sapiens (human)	Pathways in cancer - Homo sapiens (human)	0
Thermogenesis - Homo sapiens (human)	Focal adhesion - Homo sapiens (human)	0
Thermogenesis - Homo sapiens (human)	Relaxin signaling pathway - Homo sapiens (human)	0
Thermogenesis - Homo sapiens (human)	AGE-RAGE signaling pathway in diabetic complications - Homo sapiens (human)	0
Thermogenesis - Homo sapiens (human)	Cardiac muscle contraction - Homo sapiens (human)	7	COX6B1, COX5B, UQCRQ, UQCR10, COX6A1, UQCR11, COX8A
Thermogenesis - Homo sapiens (human)	ECM-receptor interaction - Homo sapiens (human)	0
Thermogenesis - Homo sapiens (human)	Amoebiasis - Homo sapiens (human)	0
Thermogenesis - Homo sapiens (human)	Pathogenic Escherichia coli infection - Homo sapiens (human)	0
Thermogenesis - Homo sapiens (human)	Retrograde endocannabinoid signaling - Homo sapiens (human)	6	NDUFA3, NDUFB8, NDUFB10, NDUFA9, NDUFB2, NDUFA11
Thermogenesis - Homo sapiens (human)	Shigellosis - Homo sapiens (human)	0
Thermogenesis - Homo sapiens (human)	Human immunodeficiency virus 1 infection - Homo sapiens (human)	0
Thermogenesis - Homo sapiens (human)	Natural killer cell mediated cytotoxicity - Homo sapiens (human)	0
Thermogenesis - Homo sapiens (human)	Phospholipase D signaling pathway - Homo sapiens (human)	0
Thermogenesis - Homo sapiens (human)	Rap1 signaling pathway - Homo sapiens (human)	0
Thermogenesis - Homo sapiens (human)	Regulation of actin cytoskeleton - Homo sapiens (human)	0
Thermogenesis - Homo sapiens (human)	Adrenergic signaling in cardiomyocytes - Homo sapiens (human)	0
Thermogenesis - Homo sapiens (human)	Arrhythmogenic right ventricular cardiomyopathy - Homo sapiens (human)	0
Thermogenesis - Homo sapiens (human)	Calcium signaling pathway - Homo sapiens (human)	0
Thermogenesis - Homo sapiens (human)	Chemokine signaling pathway - Homo sapiens (human)	0
Thermogenesis - Homo sapiens (human)	Cytokine-cytokine receptor interaction - Homo sapiens (human)	0
Thermogenesis - Homo sapiens (human)	Dilated cardiomyopathy - Homo sapiens (human)	0
Thermogenesis - Homo sapiens (human)	Human cytomegalovirus infection - Homo sapiens (human)	0
Thermogenesis - Homo sapiens (human)	Hypertrophic cardiomyopathy - Homo sapiens (human)	0
Thermogenesis - Homo sapiens (human)	NOD-like receptor signaling pathway - Homo sapiens (human)	0
Thermogenesis - Homo sapiens (human)	Neuroactive ligand-receptor interaction - Homo sapiens (human)	0
Thermogenesis - Homo sapiens (human)	Neutrophil extracellular trap formation - Homo sapiens (human)	0
Thermogenesis - Homo sapiens (human)	Spinocerebellar ataxia - Homo sapiens (human)	0
Thermogenesis - Homo sapiens (human)	Yersinia infection - Homo sapiens (human)	0
Thermogenesis - Homo sapiens (human)	cGMP-PKG signaling pathway - Homo sapiens (human)	0
Thermogenesis - Homo sapiens (human)	Apoptosis - Homo sapiens (human)	0
Thermogenesis - Homo sapiens (human)	Axon guidance - Homo sapiens (human)	0
Thermogenesis - Homo sapiens (human)	Bacterial invasion of epithelial cells - Homo sapiens (human)	0
Thermogenesis - Homo sapiens (human)	Bile secretion - Homo sapiens (human)	0
Thermogenesis - Homo sapiens (human)	Butanoate metabolism - Homo sapiens (human)	0
Thermogenesis - Homo sapiens (human)	Cholinergic synapse - Homo sapiens (human)	0
Thermogenesis - Homo sapiens (human)	Epstein-Barr virus infection - Homo sapiens (human)	0
Thermogenesis - Homo sapiens (human)	Estrogen signaling pathway - Homo sapiens (human)	0
Thermogenesis - Homo sapiens (human)	Fc epsilon RI signaling pathway - Homo sapiens (human)	0
Thermogenesis - Homo sapiens (human)	FoxO signaling pathway - Homo sapiens (human)	0
Thermogenesis - Homo sapiens (human)	Herpes simplex virus 1 infection - Homo sapiens (human)	0
Thermogenesis - Homo sapiens (human)	Kaposi sarcoma-associated herpesvirus infection - Homo sapiens (human)	0
Thermogenesis - Homo sapiens (human)	Leukocyte transendothelial migration - Homo sapiens (human)	0
Thermogenesis - Homo sapiens (human)	MicroRNAs in cancer - Homo sapiens (human)	0
Thermogenesis - Homo sapiens (human)	NF-kappa B signaling pathway - Homo sapiens (human)	0
Thermogenesis - Homo sapiens (human)	Osteoclast differentiation - Homo sapiens (human)	0
Thermogenesis - Homo sapiens (human)	PPAR signaling pathway - Homo sapiens (human)	0
Thermogenesis - Homo sapiens (human)	Pyruvate metabolism - Homo sapiens (human)	0
Thermogenesis - Homo sapiens (human)	Salmonella infection - Homo sapiens (human)	0
Thermogenesis - Homo sapiens (human)	Thyroid hormone signaling pathway - Homo sapiens (human)	0
Thermogenesis - Homo sapiens (human)	Vascular smooth muscle contraction - Homo sapiens (human)	0
Thermogenesis - Homo sapiens (human)	cAMP signaling pathway - Homo sapiens (human)	0
Thermogenesis - Homo sapiens (human)	Apelin signaling pathway - Homo sapiens (human)	0
Thermogenesis - Homo sapiens (human)	Cell adhesion molecules - Homo sapiens (human)	0
Thermogenesis - Homo sapiens (human)	Complement and coagulation cascades - Homo sapiens (human)	0
Thermogenesis - Homo sapiens (human)	Cytosolic DNA-sensing pathway - Homo sapiens (human)	0
Thermogenesis - Homo sapiens (human)	Fc gamma R-mediated phagocytosis - Homo sapiens (human)	0
Thermogenesis - Homo sapiens (human)	Fluid shear stress and atherosclerosis - Homo sapiens (human)	0
Thermogenesis - Homo sapiens (human)	Glyoxylate and dicarboxylate metabolism - Homo sapiens (human)	0
Thermogenesis - Homo sapiens (human)	GnRH signaling pathway - Homo sapiens (human)	0
Thermogenesis - Homo sapiens (human)	Hematopoietic cell lineage - Homo sapiens (human)	0
Thermogenesis - Homo sapiens (human)	Inositol phosphate metabolism - Homo sapiens (human)	0
Thermogenesis - Homo sapiens (human)	Insulin resistance - Homo sapiens (human)	0
Thermogenesis - Homo sapiens (human)	JAK-STAT signaling pathway - Homo sapiens (human)	0
Thermogenesis - Homo sapiens (human)	Lipid and atherosclerosis - Homo sapiens (human)	0
Thermogenesis - Homo sapiens (human)	Neurotrophin signaling pathway - Homo sapiens (human)	0
Thermogenesis - Homo sapiens (human)	Oxytocin signaling pathway - Homo sapiens (human)	0
Thermogenesis - Homo sapiens (human)	Pancreatic secretion - Homo sapiens (human)	0
Thermogenesis - Homo sapiens (human)	Peroxisome - Homo sapiens (human)	0
Thermogenesis - Homo sapiens (human)	Phagosome - Homo sapiens (human)	0
Thermogenesis - Homo sapiens (human)	Prostate cancer - Homo sapiens (human)	0
Thermogenesis - Homo sapiens (human)	RNA polymerase - Homo sapiens (human)	0
Thermogenesis - Homo sapiens (human)	Serotonergic synapse - Homo sapiens (human)	0
Thermogenesis - Homo sapiens (human)	T cell receptor signaling pathway - Homo sapiens (human)	0
Thermogenesis - Homo sapiens (human)	Tight junction - Homo sapiens (human)	0
Thermogenesis - Homo sapiens (human)	Tuberculosis - Homo sapiens (human)	0
Thermogenesis - Homo sapiens (human)	Valine	0
Thermogenesis - Homo sapiens (human)	leucine and isoleucine degradation - Homo sapiens (human)	0
Thermogenesis - Homo sapiens (human)	secretion and action - Homo sapiens (human)	0
Thermogenesis - Homo sapiens (human)	AMPK signaling pathway - Homo sapiens (human)	0
Thermogenesis - Homo sapiens (human)	African trypanosomiasis - Homo sapiens (human)	0
Thermogenesis - Homo sapiens (human)	Alcoholism - Homo sapiens (human)	0
Thermogenesis - Homo sapiens (human)	B cell receptor signaling pathway - Homo sapiens (human)	0
Thermogenesis - Homo sapiens (human)	Bladder cancer - Homo sapiens (human)	0
Thermogenesis - Homo sapiens (human)	Breast cancer - Homo sapiens (human)	0
Thermogenesis - Homo sapiens (human)	C-type lectin receptor signaling pathway - Homo sapiens (human)	0
Thermogenesis - Homo sapiens (human)	Carbohydrate digestion and absorption - Homo sapiens (human)	0
Thermogenesis - Homo sapiens (human)	Chagas disease - Homo sapiens (human)	0
Thermogenesis - Homo sapiens (human)	Chemical carcinogenesis - Homo sapiens (human)	0
Thermogenesis - Homo sapiens (human)	Circadian entrainment - Homo sapiens (human)	0
Thermogenesis - Homo sapiens (human)	Dopaminergic synapse - Homo sapiens (human)	0
Thermogenesis - Homo sapiens (human)	Drug metabolism - cytochrome P450 - Homo sapiens (human)	0
Thermogenesis - Homo sapiens (human)	Endocytosis - Homo sapiens (human)	0
Thermogenesis - Homo sapiens (human)	Fatty acid degradation - Homo sapiens (human)	0
Thermogenesis - Homo sapiens (human)	Gap junction - Homo sapiens (human)	0
Thermogenesis - Homo sapiens (human)	Glucagon signaling pathway - Homo sapiens (human)	0
Thermogenesis - Homo sapiens (human)	Glutamatergic synapse - Homo sapiens (human)	0
Thermogenesis - Homo sapiens (human)	Glycine	0
Thermogenesis - Homo sapiens (human)	Glycolysis / Gluconeogenesis - Homo sapiens (human)	0
Thermogenesis - Homo sapiens (human)	GnRH secretion - Homo sapiens (human)	0
Thermogenesis - Homo sapiens (human)	Growth hormone synthesis	0
Thermogenesis - Homo sapiens (human)	HIF-1 signaling pathway - Homo sapiens (human)	0
Thermogenesis - Homo sapiens (human)	Hepatitis B - Homo sapiens (human)	0
Thermogenesis - Homo sapiens (human)	Hippo signaling pathway - multiple species - Homo sapiens (human)	0
Thermogenesis - Homo sapiens (human)	Inflammatory mediator regulation of TRP channels - Homo sapiens (human)	0
Thermogenesis - Homo sapiens (human)	Influenza A - Homo sapiens (human)	0
Thermogenesis - Homo sapiens (human)	Insulin signaling pathway - Homo sapiens (human)	0
Thermogenesis - Homo sapiens (human)	Intestinal immune network for IgA production - Homo sapiens (human)	0
Thermogenesis - Homo sapiens (human)	Longevity regulating pathway - Homo sapiens (human)	0
Thermogenesis - Homo sapiens (human)	Longevity regulating pathway - multiple species - Homo sapiens (human)	0
Thermogenesis - Homo sapiens (human)	Mineral absorption - Homo sapiens (human)	0
Thermogenesis - Homo sapiens (human)	Mitophagy - animal - Homo sapiens (human)	0
Thermogenesis - Homo sapiens (human)	Morphine addiction - Homo sapiens (human)	0
Thermogenesis - Homo sapiens (human)	One carbon pool by folate - Homo sapiens (human)	0
Thermogenesis - Homo sapiens (human)	Pentose and glucuronate interconversions - Homo sapiens (human)	0
Thermogenesis - Homo sapiens (human)	Phosphatidylinositol signaling system - Homo sapiens (human)	0
Thermogenesis - Homo sapiens (human)	Porphyrin and chlorophyll metabolism - Homo sapiens (human)	0
Thermogenesis - Homo sapiens (human)	Primary bile acid biosynthesis - Homo sapiens (human)	0
[truncated: 24,185 more rows]

## Sheet: G3
PathwayI	PathwayII	X..of.Overlapping.Genes	List.of.Overlapping.Genes
[truncated: 4,753 more rows]

[truncated: 1 more sheets: G4]
