# Supplementary material for: Comprehensive RNA-Seq Gene Co-Expression Analysis Reveals Consistent Molecular Pathways in Hepatocellular Carcinoma across Diverse Risk Factors
Source: Biology (Basel). 2024 Sep 26;13(10):765. doi: 10.3390/biology13100765 (PMC11505157; doi:10.3390/biology13100765)
Supplement: Supplementary file 1 [file biology-13-00765-s001.zip › Table S3.csv]

	Drug	Target	Type	Trials	Grade
1	Sorafenib	EGFR	Target	Approved	G1
2	Sorafenib	RAF1	Target	Approved	G1
3	Sorafenib	FLT4	Target	Approved	G1
4	Sorafenib	FLT4	Target	Approved	G2
5	Sorafenib	FLT4	Target	Approved	G4
6	Sorafenib	KDR	Target	Approved	G1
7	Sorafenib	KDR	Target	Approved	G2
8	Sorafenib	KDR	Target	Approved	G4
9	Sorafenib	FLT1	Target	Approved	G1
10	Sorafenib	FLT1	Target	Approved	G2
11	Sorafenib	FLT3	Target	Approved	G2
12	Sorafenib	PDGFRB	Target	Approved	G1
13	Sorafenib	PDGFRB	Target	Approved	G2
14	Sorafenib	PDGFRB	Target	Approved	G4
15	Sorafenib	KIT	Target	Approved	G1
16	Sorafenib	KIT	Target	Approved	G2
17	Sorafenib	RET	Target	Approved	G1
18	Lenvatinib	FLT1	Target	Approved	G1
19	Lenvatinib	FLT1	Target	Approved	G2
20	Lenvatinib	KDR	Target	Approved	G1
21	Lenvatinib	KDR	Target	Approved	G2
22	Lenvatinib	KDR	Target	Approved	G4
23	Lenvatinib	FLT4	Target	Approved	G1
24	Lenvatinib	FLT4	Target	Approved	G2
25	Lenvatinib	FLT4	Target	Approved	G4
26	Lenvatinib	FGFR1	Target	Approved	G1
27	Lenvatinib	FGFR1	Target	Approved	G2
28	Lenvatinib	FGFR1	Target	Approved	G4
29	Lenvatinib	FGFR3	Target	Approved	G2
30	Lenvatinib	FGFR3	Target	Approved	G3
31	Lenvatinib	FGFR3	Target	Approved	G4
32	Lenvatinib	FGFR4	Target	Approved	G3
33	Lenvatinib	PDGFRA	Target	Approved	G1
34	Lenvatinib	PDGFRA	Target	Approved	G2
35	Lenvatinib	PDGFRA	Target	Approved	G4
36	Lenvatinib	RET	Target	Approved	G1
37	Lenvatinib	KIT	Target	Approved	G1
38	Lenvatinib	KIT	Target	Approved	G2
39	Atezolizumab	CD274	Target	Approved	G1
40	Atezolizumab	CD274	Target	Approved	G2
41	Atezolizumab	PDCD1	Target	Approved	G1
42	Atezolizumab	PDCD1	Target	Approved	G2
43	Bevacizumab	VEGFA	Target	Approved	G1
44	Bevacizumab	VEGFA	Target	Approved	G3
45	Bevacizumab	C1QA	Target	Approved	G1
46	Bevacizumab	C1QA	Target	Approved	G2
47	Bevacizumab	C1QB	Target	Approved	G1
48	Bevacizumab	C1QB	Target	Approved	G2
49	Bevacizumab	C1QC	Target	Approved	G1
50	Bevacizumab	C1QC	Target	Approved	G2
51	Bevacizumab	FCGR3A	Target	Approved	G1
52	Bevacizumab	FCGR3A	Target	Approved	G2
53	Bevacizumab	FCGR1A	Target	Approved	G1
54	Bevacizumab	FCGR1A	Target	Approved	G2
55	Bevacizumab	FCGR2A	Target	Approved	G1
56	Bevacizumab	FCGR2A	Target	Approved	G2
57	Bevacizumab	FCGR2B	Target	Approved	G1
58	Bevacizumab	FCGR2B	Target	Approved	G2
59	Regorafenib	FLT1	Target	Approved	G1
60	Regorafenib	FLT1	Target	Approved	G2
61	Regorafenib	KDR	Target	Approved	G1
62	Regorafenib	KDR	Target	Approved	G2
63	Regorafenib	KDR	Target	Approved	G4
64	Regorafenib	FLT4	Target	Approved	G1
65	Regorafenib	FLT4	Target	Approved	G2
66	Regorafenib	FLT4	Target	Approved	G4
67	Regorafenib	KIT	Target	Approved	G1
68	Regorafenib	KIT	Target	Approved	G2
69	Regorafenib	PDGFRA	Target	Approved	G1
70	Regorafenib	PDGFRA	Target	Approved	G2
71	Regorafenib	PDGFRA	Target	Approved	G4
72	Regorafenib	PDGFRB	Target	Approved	G1
73	Regorafenib	PDGFRB	Target	Approved	G2
74	Regorafenib	PDGFRB	Target	Approved	G4
75	Regorafenib	FGFR1	Target	Approved	G1
76	Regorafenib	FGFR1	Target	Approved	G2
77	Regorafenib	FGFR1	Target	Approved	G4
78	Regorafenib	FGFR2	Target	Approved	G1
79	Regorafenib	FGFR2	Target	Approved	G3
80	Regorafenib	FGFR2	Target	Approved	G4
81	Regorafenib	TEK	Target	Approved	G1
82	Regorafenib	TEK	Target	Approved	G2
83	Regorafenib	TEK	Target	Approved	G4
84	Regorafenib	DDR2	Target	Approved	G1
85	Regorafenib	DDR2	Target	Approved	G2
86	Regorafenib	DDR2	Target	Approved	G4
87	Regorafenib	EPHA2	Target	Approved	G1
88	Regorafenib	EPHA2	Target	Approved	G2
89	Regorafenib	EPHA2	Target	Approved	G4
90	Regorafenib	RAF1	Target	Approved	G1
91	Regorafenib	MAPK11	Target	Approved	G1
92	Regorafenib	MAPK11	Target	Approved	G2
93	Regorafenib	FRK	Target	Approved	G1
94	Regorafenib	RET	Target	Approved	G1
95	Cabozantinib	MET	Target	Approved	G1
96	Cabozantinib	MET	Target	Approved	G2
97	Cabozantinib	KDR	Target	Approved	G1
98	Cabozantinib	KDR	Target	Approved	G2
99	Cabozantinib	KDR	Target	Approved	G4
100	Cabozantinib	RET	Target	Approved	G1
101	Ramucirumab	KDR	Target	Approved	G1
102	Ramucirumab	KDR	Target	Approved	G2
103	Ramucirumab	KDR	Target	Approved	G4
104	Nivolumab	PDCD1	Target	Ongoing	G1
105	Nivolumab	PDCD1	Target	Ongoing	G2
106	Nivolumab	CD274	Target	Ongoing	G1
107	Nivolumab	CD274	Target	Ongoing	G2
108	Ipilimumab	CTLA4	Target	Ongoing	G1
109	Ipilimumab	CTLA4	Target	Ongoing	G2
110	Camrelizumab	PDCD1	Target	Ongoing	G1
111	Camrelizumab	PDCD1	Target	Ongoing	G2
112	Camrelizumab	CD274	Target	Ongoing	G1
113	Camrelizumab	CD274	Target	Ongoing	G2
114	Pembrolizumab	PDCD1	Target	Ongoing	G1
115	Pembrolizumab	PDCD1	Target	Ongoing	G2
116	Pembrolizumab	CD274	Target	Ongoing	G1
117	Pembrolizumab	CD274	Target	Ongoing	G2
118	Tislelizumab	PDCD1	Target	Ongoing	G1
119	Tislelizumab	PDCD1	Target	Ongoing	G2
